# Supplementary material for: Genome-Wide Identification of Regulatory Elements and Reconstruction of Gene Regulatory Networks of the Green Alga Chlamydomonas reinhardtii under Carbon Deprivation
Source: PLoS One. 2013 Nov 1;8(11):e79909. doi: 10.1371/journal.pone.0079909 (PMC3816576; doi:10.1371/journal.pone.0079909)
Supplement: Table S1 — Coordinates of FAIRE peaks found close to TF and TR genes regulated by low CO2. Excel file listing the genomic positions of the FAIRE peaks found close to a TF or TR gene transcript. Protein ID, transcript ID, gene family name, peak name, peak coordinate and peak score are given. (XLS) [file pone.0079909.s001.xls]

## Sheet: Table S1
Table S1. Coordinates of FAIRE peaks found close to TF and TR genes regulated by low CO2.
Protein ID*	Transcript ID **	Transcript ID *	Gene family	Peak name	Chromosome	Peak start	Peak end	Peak score
104871	104871	e_gwH.34.98.1	FHA	MACS_peak_3848	chromosome_3	610767	611705	137.66
126810	126810	estExt_gwp_1H.C_30224	CSD	MACS_peak_4726	chromosome_6	2429964	2430753	58.72
145450	206676	Chlre2_kg.scaffold_14000083	SNF2	MACS_peak_4095	chromosome_3	4794908	4796574	254.36
148821	195928	Chlre2_kg.scaffold_24000220	SBP	MACS_peak_3590	chromosome_2	6650167	6651217	88.91
148821	195928	Chlre2_kg.scaffold_24000220	SBP	MACS_peak_3591	chromosome_2	6655557	6656727	70.25
153371	153371	Chlre2_kg.scaffold_60000060	SET	MACS_peak_3149	chromosome_17	6376236	6376819	71.7
153371	153371	Chlre2_kg.scaffold_60000060	SET	MACS_peak_3150	chromosome_17	6379034	6379676	55.09
17550	17550	fgenesh1_pg.C_scaffold_36000015	C2H2	MACS_peak_4506	chromosome_5	2018153	2018856	58.7
183777	183777	estExt_fgenesh2_kg.C_10285	bHLH	MACS_peak_2109	chromosome_14	1896227	1896655	59.51
183777	183777	estExt_fgenesh2_kg.C_10285	bHLH	MACS_peak_2110	chromosome_14	1897510	1898345	55.53
184359	205566	estExt_fgenesh2_kg.C_230055	MYB-related	MACS_peak_3696	chromosome_2	8323928	8324887	115.95
184386	184386	estExt_fgenesh2_kg.C_280024	HMG	MACS_peak_2569	chromosome_16	3417744	3418551	59.2
190458	190458	estExt_fgenesh2_pg.C_190061	Sigma70-like	MACS_peak_4132	chromosome_3	5474845	5475473	63.76
194168	194168	estExt_fgenesh2_pg.C_570011	Orphans	MACS_peak_2240	chromosome_15	178280	178927	65.06
194555	194555	estExt_fgenesh2_pg.C_690037	C3H	MACS_peak_4905	chromosome_6	5312891	5313717	52.9
195840	195840	FER_158808	RWP-RK	MACS_peak_4934	chromosome_6	5805941	5806433	68.42
195840	195840	FER_158808	RWP-RK	MACS_peak_4935	chromosome_6	5815166	5816052	53.66
195860	195860	FER_estExt_fgenesh2_pg.C_260253	RWP-RK	MACS_peak_4884	chromosome_6	4971627	4972178	123.93
195891	195891	FER_158168	RWP-RK	MACS_peak_3813	chromosome_3	201643	202283	125.62
195891	195891	FER_158168	RWP-RK	MACS_peak_3814	chromosome_3	210670	212073	141.11
93505	93505	fgenesh1_est.C_scaffold_5000041	SBP	MACS_peak_3473	chromosome_2	4821207	4822768	147.03
95196	95196	fgenesh1_est.C_scaffold_28000028	bZIP	MACS_peak_2595	chromosome_16	3912993	3913924	94.1
* Identifiers from JGI genome annotation v.3.1
** Identifiers from JGI genome annotation v.4
