# Supplementary material for: Genome-Wide Identification of Regulatory Elements and Reconstruction of Gene Regulatory Networks of the Green Alga Chlamydomonas reinhardtii under Carbon Deprivation
Source: PLoS One. 2013 Nov 1;8(11):e79909. doi: 10.1371/journal.pone.0079909 (PMC3816576; doi:10.1371/journal.pone.0079909)
Supplement: Table S2 — CCM TF and TR genes and clusters of expression profiles. Excel file listing the genes assigned to different clusters of gene expression profiles. Protein ID, transcript ID, gene family name and cluster ID are given. (XLS) [file pone.0079909.s002.xls]

## Sheet: Table S2
Table S2. CCM TF and TR genes and clusters of expression profiles.
Protein ID*	Transcript ID *	Gene family	Cluster ID
101275	e_gwH.16.88.1	CCAAT	4
104871	e_gwH.34.98.1	FHA	6
105687	e_gwH.38.105.1	C3H	9
106059	e_gwH.39.39.1	PLATZ	1
106655	e_gwH.45.68.1	MYB	1
106739	e_gwH.46.36.1	SBP	5
107654	e_gwH.64.49.1	C3H	2
107982	e_gwH.71.56.1	AP2-EREBP	1
108149	e_gwH.74.33.1	SBP	3
108444	e_gwH.81.18.1	SBP	10
111277	e_gwW.8.20.1	SNF2	1
111791	e_gwW.7.372.1	CCAAT	3
112628	e_gwW.3.655.1	MYB-related	8
113031	e_gwW.6.283.1	E2F-DP	6
115254	e_gwW.13.162.1	SBP	2
116834	e_gwW.1.432.1	E2F-DP	6
117345	e_gwW.19.26.1	SNF2	3
117655	e_gwW.20.153.1	CCAAT	7
117914	e_gwW.22.121.1	HSF	1
118487	e_gwW.23.151.1	SET	1
119283	e_gwW.27.121.1	MYB	9
120035	e_gwW.31.178.1	C2C2-Dof	2
120259	e_gwW.35.20.1	Jumonji	5
121606	e_gwW.50.58.1	SBP	9
122706	e_gwW.71.31.1	HSF	10
122939	e_gwW.73.33.1	PHD	2
123164	e_gwW.83.55.1	MYB-related	5
126346	estExt_gwp_1H.C_70177	Orphans	10
126810	estExt_gwp_1H.C_30224	CSD	1
127044	estExt_gwp_1H.C_60003	C2C2-GATA	1
129649	estExt_gwp_1H.C_190094	MYB	1
130971	estExt_gwp_1H.C_300115	G2-like	8
13217	fgenesh1_pg.C_scaffold_18000047	SNF2	1
135484	estExt_gwp_1W.C_110128	SNF2	Unassigned
135809	estExt_gwp_1W.C_130065	CCAAT	Unassigned
142283	Chlre2_kg.scaffold_3000256	HMG	9
142476	Chlre2_kg.scaffold_3000449	C3H	6
142507	Chlre2_kg.scaffold_3000480	MYB-related	2
142718	Chlre2_kg.scaffold_6000208	FHA	4
142793	Chlre2_kg.scaffold_6000283	SET	1
145251	Chlre2_kg.scaffold_13000164	HMG	2
145450	Chlre2_kg.scaffold_14000083	SNF2	8
146239	Chlre2_kg.scaffold_1000063	C3H	3
147286	Chlre2_kg.scaffold_18000211	bZIP	1
147364	Chlre2_kg.scaffold_19000038	CCAAT	2
148821	Chlre2_kg.scaffold_24000220	SBP	5
149109	Chlre2_kg.scaffold_28000057	MYB-related	2
149159	Chlre2_kg.scaffold_28000107	Orphans	3
149734	Chlre2_kg.scaffold_27000003	C2H2	2
151215	Chlre2_kg.scaffold_33000083	HMG	5
152660	Chlre2_kg.scaffold_48000084	Orphans	1
153371	Chlre2_kg.scaffold_60000060	SET	8
153832	Chlre2_kg.scaffold_68000004	SET	3
153922	Chlre2_kg.scaffold_69000044	C3H	2
159133	acegs_kg.scaffold_38000029	C2C2-CO-like	7
160281	acegs_kg.scaffold_89000008	FHA	4
166327	fgenesh2_pg.C_scaffold_7000246	SBP	5
166515	fgenesh2_pg.C_scaffold_7000434	Pseudo ARR-B	2
166618	fgenesh2_pg.C_scaffold_5000087	MYB-related	7
168290	fgenesh2_pg.C_scaffold_4000341	Orphans	3
168369	fgenesh2_pg.C_scaffold_2000015	ABI3VP1	Unassigned
168936	fgenesh2_pg.C_scaffold_9000075	MYB-related	6
169967	fgenesh2_pg.C_scaffold_12000026	bZIP	5
170309	fgenesh2_pg.C_scaffold_13000060	Jumonji	8
170879	fgenesh2_pg.C_scaffold_14000329	AP2-EREBP	5
171307	fgenesh2_pg.C_scaffold_16000183	bHLH	3
171659	fgenesh2_pg.C_scaffold_1000280	C2C2-GATA	1
171833	fgenesh2_pg.C_scaffold_1000454	SBP	1
173312	fgenesh2_pg.C_scaffold_20000161	FHA	4
174174	fgenesh2_pg.C_scaffold_24000249	FHA	2
174408	fgenesh2_pg.C_scaffold_28000008	Pseudo ARR-B	2
17550	fgenesh1_pg.C_scaffold_36000015	C2H2	10
177573	fgenesh2_pg.C_scaffold_43000027	RWP-RK	8
177618	fgenesh2_pg.C_scaffold_43000072	SNF2	3
177657	fgenesh2_pg.C_scaffold_44000001	AP2-EREBP	2
179289	fgenesh2_pg.C_scaffold_66000003	C2C2-GATA	4
180087	fgenesh2_pg.C_scaffold_82000073	SNF2	2
180245	fgenesh2_pg.C_scaffold_80000049	bZIP	5
180470	fgenesh2_pg.C_scaffold_87000015	Orphans	Unassigned
180819	fgenesh2_pg.C_scaffold_111000009	CCAAT	5
181226	fgenesh2_pg.C_scaffold_692000001	FHA	4
183777	estExt_fgenesh2_kg.C_10285	bHLH	1
184359	estExt_fgenesh2_kg.C_230055	MYB-related	5
184386	estExt_fgenesh2_kg.C_280024	HMG	3
186976	estExt_fgenesh2_pg.C_50434	PLATZ	4
187360	estExt_fgenesh2_pg.C_60027	C2C2-GATA	1
187405	estExt_fgenesh2_pg.C_60109	PHD	3
187531	estExt_fgenesh2_pg.C_60308	bZIP	4
188131	estExt_fgenesh2_pg.C_90026	SNF2	1
188544	estExt_fgenesh2_pg.C_100357	SNF2	Unassigned
188627	estExt_fgenesh2_pg.C_110140	MYB-related	Unassigned
188711	estExt_fgenesh2_pg.C_110254	Jumonji	6
189373	estExt_fgenesh2_pg.C_140328	PHD	3
189471	estExt_fgenesh2_pg.C_150166	CCAAT	3
189879	estExt_fgenesh2_pg.C_10357	HMG	4
190311	estExt_fgenesh2_pg.C_180098	FHA	8
190315	estExt_fgenesh2_pg.C_180104	Orphans	7
190458	estExt_fgenesh2_pg.C_190061	Sigma70-like	2
190589	estExt_fgenesh2_pg.C_190258	C2H2	3
191829	estExt_fgenesh2_pg.C_250060	FHA	3
192634	estExt_fgenesh2_pg.C_310136	C3H	1
192899	estExt_fgenesh2_pg.C_330097	HMG	2
193280	estExt_fgenesh2_pg.C_400083	FHA	3
193299	estExt_fgenesh2_pg.C_410029	Orphans	7
193672	estExt_fgenesh2_pg.C_450097	bZIP	3
193681	estExt_fgenesh2_pg.C_450107	PHD	4
194168	estExt_fgenesh2_pg.C_570011	Orphans	6
194555	estExt_fgenesh2_pg.C_690037	C3H	3
195154	estExt_fgenesh2_pg.C_940001	SET	5
195786	BIS_E2F	E2F-DP/BIS_E2F {E2F1}	6
195787	BIS_DP	E2F-DP	1
195838	FER_fgenesh1_est.C_scaffold_27000019	RWP-RK	4
195840	FER_158808	RWP-RK	3
195860	FER_estExt_fgenesh2_pg.C_260253	RWP-RK	3
195891	FER_158168	RWP-RK	5
195917	FER_171222	RWP-RK	7
195918	FER_rwp13	RWP-RK	4
196759	CNA_query	SNF2	1
19751	fgenesh1_pg.C_scaffold_52000016	AP2-EREBP	2
22211	fgenesh1_pg.C_scaffold_94000028	C3H	9
34069	estExt_fgenesh1_pg.C_280053	FHA	Unassigned
53522	estExt_GenewiseH_1.C_70037	FHA	Unassigned
6783	fgenesh1_pg.C_scaffold_7000334	SNF2	6
6823	fgenesh1_pg.C_scaffold_7000374	SET	2
75247	gwW.45.133.1	AP2-EREBP	2
8155	fgenesh1_pg.C_scaffold_6000122	DDT	7
93505	fgenesh1_est.C_scaffold_5000041	SBP	1
93901	fgenesh1_est.C_scaffold_2000026	Orphans	4
94169	fgenesh1_est.C_scaffold_10000094	C3H	Unassigned
95196	fgenesh1_est.C_scaffold_28000028	bZIP	4
* Identifiers from JGI genome annotation v.3.1
