# Supplementary material for: Genome-Wide Identification of Regulatory Elements and Reconstruction of Gene Regulatory Networks of the Green Alga Chlamydomonas reinhardtii under Carbon Deprivation
Source: PLoS One. 2013 Nov 1;8(11):e79909. doi: 10.1371/journal.pone.0079909 (PMC3816576; doi:10.1371/journal.pone.0079909)
Supplement: Table S4 — Reconstructed gene regulatory network of Chlamydomonas under low-CO2 (LC) condition. Excel file containing the probability matrix for the interacting genes used in the reconstruction of the gene regulatory network of CCM. Data are also available from the Chlamydomonas Transcriptional Regulation Initiative (Chlamy TRI) web portal: File URL: http://plntfdb.bio.uni-potsdam.de/ChlamyTRI/. Registration at the website is necessary to retrieve the data set. (XLS) [file pone.0079909.s004.xls]

## Sheet: Table S4
Table S4. Reconstructed gene regulatory network of Chlamydomonas under low-CO2 (LC) condition.
The regulated gene pairs are shown as a matrix; probability measures for the interacting genes are shown for each predicted gene pair
genes	101275	104871	105687	106059	106655	106739	107654	107982	108149	108444	111277	111791	112628	113031	115254	116834	117345	117655	117914	118487	119283	120035	120259	121606	122706	122939	123164	126346	126810	127044	129649	130971	13217	135484	135809	142283	142476	142507	142718	142793	145251	145450	146239	147286	147364	148821	149109	149159	149734
101275	0	0.972083	0	0.333333	0.83305	0	0	0.855234	0	0	0.333333	0	0	0.791403	0	0.935021	0.878155	0	0.333333	0.333333	0	0	0	0	0	0	0.212293	0	0	0.793328	0.78066	NA	0.828032	0.666667	0.666667	0	0	0	0.939713	0	0	0	0	0.333333	0	0	0	0	0
104871	0.249077	0	0.893556	0	0	0	0	0	0.694571	0	0.868034	0.747514	0.87934	0	0	0	0.333333	0.574023	0	0	0	0	0	0.966229	0	0	0	0	0	0	0.666667	NA	0	0	0	0	0	0	0	0	0	0.905237	0.781709	0.909436	0	0	0	0.692346	0
105687	0	0	0	0	0	0	0	0	0.666667	0	0	0	0.333333	0	0	0	0	0	0.58293	0.643732	0.983674	0	0	0	0	0	0.666667	0.632297	0.909991	0	0	NA	0	0	0	0.947441	0	0	0	0	0	0.333333	0.666667	0.58625	0	0.666667	0	0	0
106059	0.333333	0.815119	0.560222	0	0.849943	0	0	0.749321	0	0.806033	0	0	0	0.97005	0.666667	0.887253	0	0	0	0	0.666667	0	0	0.632896	0.922187	0	0.826239	0	0.666667	0.836071	0	NA	0.724686	0	0	0.666667	0.860632	0	0.678855	0.666667	0	0	0	0	0	0.819223	0.666667	0	0
106655	0	0	0.893556	0	0	0	0	0	0.694571	0	0.868034	0.747514	0.87934	0	0	0	0.333333	0.574023	0	0	0	0	0	0.966229	0.588853	0	0	0	0	0	0.666667	NA	0	0	0	0	0.860632	0	0	0	0	0.905237	0.781709	0.909436	0	0	0	0.692346	0
106739	0.58241	0	0	0	0	0	0	0	0	0	0	0	0	0	0.708601	0	0.666667	0	0	0	0.680488	0.976076	0	0	0	0	0.826239	0.729687	0	0	0	NA	0	0.902546	0.87984	0.803359	0	0	0	0	0	0	0	0	0	0.819223	0.85738	0	0
107654	0	0	0.895672	0	0	0	0	0	0.949775	0.637724	0	0.689244	0	0	0	0	0	0	0	0	0	0	0	0.810489	0	0	0	0	0	0	0.666667	NA	0	0.235879	0	0	0	0	0	0	0	0	0.970523	0	0	0	0	0.810017	0
107982	0	0	0.893556	0	0	0	0	0	0.694571	0	0.868034	0.747514	0.87934	0	0	0	0.333333	0.574023	0	0	0	0	0	0.966229	0.588853	0	0	0	0	0	0.666667	NA	0	0	0	0	0.860632	0	0	0	0	0.905237	0.781709	0.909436	0	0	0	0.692346	0
108149	0.799972	0	0.666667	0.866463	0	0	0	0	0	0	0.870966	0.666667	0	0	0	0	0	0	0.916263	0.977065	0.65034	0	0	0.666667	0	0	0	0.96563	0.576658	0	0	NA	0	0.849777	0.932997	0	0.333333	0	0.333333	0.458134	0	0	0	0.919583	0	0	0	0.666667	0
108444	0	0.63875	0	0	0.499717	0.879612	0	0.521901	0	0	0	0	0.666667	0	0	0.601688	0	0	0	0	0	0	0.799721	0	0	0	0.333333	0	0	0	0	NA	0.494698	0.849777	0.932997	0	0.666667	0	0.666667	0	0	0.666667	0	0	0	0.333333	0	0	0
111277	0.333333	0	0.560222	0	0	0	0	0	0	0.806033	0	0	0	0.97005	0.666667	0.887253	0	0	0	0	0.666667	0	0	0.632896	0.922187	0	0	0	0.666667	0	0	NA	0	0	0	0.666667	0.860632	0	0.678855	0.666667	0	0	0	0	0	0	0.666667	0	0
111791	0	0	0	0.53313	0	0	0	0	0.666667	0	0.537632	0	0.333333	0	0.861544	0	0	0	0.58293	0.643732	0.983674	0.386179	0	0	0	0	0.666667	0.632297	0.909991	0	0	NA	0	0	0	0.947441	0.333333	0	0	0.791467	0	0.333333	0.666667	0.58625	0	0.666667	0.798539	0	0
112628	0	0	0.333333	0	0	0	0.852439	0	0	0.666667	0	0.333333	0	0.97005	0	0.887253	0.757369	0.666667	0	0	0	0	0	0.333333	0.666667	0	0	0	0	0	0.61681	NA	0	0	0	0	0	0	0	0	0.842029	0	0	0	0.96822	0	0	0.333333	0
113031	0	0	0.893556	0	0	0	0	0	0.694571	0.4727	0	0.747514	0	0	0	0	0.333333	0	0	0	0	0	0	0.966229	0.588853	0	0	0	0	0	0.666667	NA	0	0	0	0	0.860632	0	0	0	0	0	0.781709	0	0	0	0	0.692346	0
115254	0	0	0.895672	0.666667	0	0	0.95455	0	0.616441	0	0.666667	0	0.83669	0	0	0	0	0.697955	0.666667	0.666667	0	0.666667	0	0	0	0.960516	0.545626	0.666667	0	0	0	NA	0	0	0.333333	0	0	0.9672	0	0	0.88554	0.769356	0.63719	0.666667	0.754428	0.640006	0	0	0.9151
116834	0	0	0.893556	0	0	0	0	0	0.694571	0	0	0.747514	0	0	0	0	0.333333	0.574023	0	0	0	0	0	0.966229	0	0	0	0	0	0	0.666667	NA	0	0	0	0	0	0	0	0	0	0.905237	0.781709	0.909436	0	0	0	0.692346	0
117345	0	0.333333	0	0.866463	0.333333	0.666667	0.333333	0.333333	0.949775	0	0.870966	0	0	0.333333	0	0.333333	0	0	0.916263	0.977065	0	0	0.666667	0	0	0.333333	0	0	0.909991	0.333333	0	NA	0.333333	0	0.599663	0	0	0.333333	0	0.791467	0.333333	0	0.970523	0.919583	0	0	0	0	0
117655	0	0	0	0	0	0.791342	0.519105	0	0	0	0	0	0.666667	0.636717	0	0	0	0	0	0	0	0	0.912575	0.333333	0	0.437281	0	0	0	0	0.950143	NA	0	0	0	0	0.666667	0.500873	0.666667	0	0.508696	0.666667	0	0	0.634886	0	0	0	0.419562
117914	0.333333	0.815119	0	0	0.849943	0	0	0.749321	0	0.806033	0	0	0	0.97005	0.666667	0.887253	0	0	0	0	0.666667	0	0	0.632896	0.922187	0	0.826239	0	0.666667	0.836071	0	NA	0.724686	0	0	0.666667	0.860632	0	0.678855	0.666667	0	0	0	0	0	0.819223	0.666667	0	0
118487	0.333333	0.815119	0	0	0.849943	0	0	0.749321	0	0.806033	0	0	0	0.97005	0.666667	0.887253	0	0	0	0	0.666667	0	0	0	0.922187	0	0.826239	0	0.666667	0.836071	0	NA	0.724686	0	0	0.666667	0.860632	0	0.678855	0.666667	0	0	0	0	0	0.819223	0.666667	0	0
119283	0	0	0	0.666667	0	0	0.95455	0	0	0	0.666667	0	0.83669	0	0	0	0	0.697955	0.666667	0.666667	0	0.666667	0	0	0	0.960516	0.545626	0.666667	0	0	0	NA	0	0	0	0	0	0.9672	0	0	0.88554	0.769356	0	0.666667	0.754428	0.640006	0	0	0.9151
120035	0	0	0.562338	0	0	0	0	0	0.949775	0.971058	0	0	0	0	0.666667	0	0	0	0	0	0.666667	0	0.245909	0.477155	0.888649	0	0	0	0.666667	0	0	NA	0	0.333333	0.333333	0.666667	0.752321	0	0.939713	0.666667	0	0	0.970523	0	0	0	0.666667	0.476684	0
120259	0.58241	0	0	0	0	0	0	0	0	0	0	0	0	0	0.708601	0	0.666667	0	0	0	0.680488	0.976076	0	0	0	0	0	0.729687	0	0	0	NA	0	0.902546	0.87984	0.803359	0	0	0	0	0	0	0	0	0	0	0.85738	0	0
121606	0	0	0	0	0	0	0	0.188567	0.666667	0	0	0	0.333333	0	0.861544	0.268355	0	0	0	0.643732	0.983674	0	0	0	0	0	0.666667	0.632297	0	0	0	NA	0.161365	0	0	0.947441	0	0	0	0	0	0.333333	0.666667	0	0	0.666667	0	0	0
122706	0	0.63875	0	0	0	0.879612	0.621217	0	0	0	0.204299	0	0.666667	0	0	0.601688	0	0	0	0	0	0	0.799721	0	0	0.627183	0.333333	0	0	0	0	NA	0	0	0.932997	0	0.666667	0.633867	0.666667	0	0	0.666667	0	0.252916	0	0.333333	0	0	0.581766
122939	0	0	0.895672	0	0	0	0	0	0.949775	0.637724	0	0.689244	0.83669	0	0	0	0	0	0	0	0	0	0	0.810489	0	0	0	0	0	0	0.666667	NA	0	0.235879	0	0	0	0	0	0	0	0	0.970523	0	0	0	0	0.810017	0
123164	0.915743	0	0.666667	0	0	0	0	0	0	0.333333	0.868034	0.666667	0	0	0	0	0	0	0	0	0	0.976076	0.912575	0.666667	0.333333	0	0	0	0	0	0	NA	0	0.902546	0.87984	0	0	0	0	0.507488	0	0	0	0.909436	0	0	0	0.666667	0
126346	0	0	0	0	0	0	0	0	0	0.971058	0	0	0	0	0.666667	0	0	0	0	0	0.666667	0	0	0	0.888649	0	0.87896	0	0.666667	0	0	NA	0	0.333333	0.333333	0.666667	0.752321	0	0.939713	0.666667	0	0	0.970523	0	0	0.97334	0.666667	0	0
126810	0	0	0	0.666667	0	0	0	0	0	0	0.666667	0	0.87934	0	0	0	0.211488	0.907356	0.666667	0.666667	0	0.666667	0	0.966229	0	0	0.492905	0.666667	0	0	0	NA	0	0	0	0	0	0	0	0	0	0.905237	0	0.666667	0	0.48589	0	0	0
127044	0	0	0.893556	0	0	0	0	0	0.694571	0.4727	0.868034	0.747514	0.87934	0	0	0	0.333333	0.574023	0	0	0	0	0	0.966229	0.588853	0	0	0	0	0	0.666667	NA	0	0	0	0	0.860632	0	0	0	0	0.905237	0.781709	0.909436	0	0	0	0.692346	0
129649	0	0.666667	0	0	0.666667	0	0.666667	0.666667	0	0.806033	0	0	0	0.666667	0	0.666667	0	0	0	0	0	0	0	0	0.922187	0.666667	0.826239	0	0.909991	0.666667	0	NA	0.666667	0	0	0	0.527299	0.666667	0	0.791467	0.666667	0	0	0	0.666667	0.819223	0	0	0.666667
130971	NA	NA	NA	NA	NA	NA	NA	NA	NA	NA	NA	NA	NA	NA	NA	NA	NA	NA	NA	NA	NA	NA	NA	NA	NA	NA	NA	NA	NA	NA	NA	NA	NA	NA	NA	NA	NA	NA	NA	NA	NA	NA	NA	NA	NA	NA	NA	NA	NA
13217	0	0	0.893556	0	0	0	0	0	0.694571	0	0.868034	0.747514	0.87934	0	0	0	0.333333	0.574023	0	0	0	0	0	0.966229	0.588853	0	0	0	0	0	0.666667	NA	0	0	0	0	0.860632	0	0	0	0	0.905237	0.781709	0.909436	0	0	0	0.692346	0
135484	0.666667	0	0	0	0	0	0.95455	0	0	0	0	0	0	0	0	0	0.544821	0	0	0	0	0.333333	0	0	0.922187	0.960516	0	0.333333	0	0	0	NA	0	0	0	0	0	0.9672	0	0	0.88554	0	0	0.333333	0.754428	0	0	0	0.9151
135809	0.666667	0	0	0	0	0	0.95455	0	0	0	0	0	0	0	0	0	0	0	0	0	0	0.333333	0	0	0	0.960516	0	0.333333	0	0	0	NA	0	0	0	0	0	0.9672	0	0	0.88554	0	0	0	0.754428	0	0	0	0.9151
142283	0	0	0	0.666667	0	0	0.95455	0	0.616441	0	0.666667	0	0.83669	0	0	0	0	0.697955	0.666667	0.666667	0	0.666667	0	0	0	0.960516	0.545626	0.666667	0	0	0	NA	0	0	0	0	0	0.9672	0	0	0.88554	0.769356	0.63719	0.666667	0	0.640006	0	0	0.9151
142476	0.915743	0.972083	0	0	0	0	0.95455	0	0.333333	0.666667	0	0	0	0	0	0.935021	0.878155	0.666667	0	0	0	0	0	0	0.666667	0.960516	0	0	0	0	0	NA	0	0	0	0	0	0.9672	0	0	0.88554	0	0.333333	0	0.754428	0	0	0	0.9151
142507	0	0	0.895672	0	0	0	0	0	0.949775	0.637724	0	0.689244	0.83669	0	0	0	0	0	0	0	0	0	0	0.810489	0	0	0	0	0	0	0.666667	NA	0	0.235879	0	0	0	0	0	0	0	0	0.970523	0	0	0	0	0.810017	0
142718	0	0.972083	0	0	0.83305	0	0.95455	0.855234	0.333333	0.666667	0	0	0	0.791403	0	0.935021	0.878155	0.666667	0	0	0	0	0	0	0.666667	0.960516	0	0	0	0.793328	0.447327	NA	0.828032	0	0	0	0	0.9672	0	0	0	0	0.333333	0	0	0.333333	0	0	0
142793	0.333333	0	0.893556	0.666667	0	0	0	0	0	0	0.666667	0	0.87934	0	0	0	0	0.907356	0.666667	0.666667	0	0.666667	0	0.966229	0	0	0	0.666667	0	0	0	NA	0	0	0	0	0	0	0	0	0	0.905237	0	0.666667	0	0	0	0	0
145251	0	0	0.895672	0	0	0	0	0	0.949775	0.637724	0	0.689244	0	0	0	0	0	0	0	0	0	0	0	0.810489	0.555316	0	0	0	0	0	0.666667	NA	0	0	0	0	0	0	0.939713	0	0	0	0.970523	0	0	0	0	0.810017	0
145450	0	0	0.333333	0	0	0	0.852439	0	0	0.666667	0	0.333333	0	0.97005	0	0	0.757369	0.666667	0	0	0	0	0	0.333333	0.666667	0.770614	0	0	0	0	0.61681	NA	0	0	0	0	0	0.834207	0	0.174155	0.842029	0	0	0	0.96822	0	0	0.333333	0
146239	0.799972	0	0.666667	0.866463	0	0	0	0	0	0	0.870966	0.666667	0	0	0	0	0	0	0.916263	0.977065	0.65034	0	0	0.666667	0	0	0	0	0.576658	0	0	NA	0	0.849777	0.932997	0	0.333333	0	0.333333	0.458134	0	0	0	0.919583	0	0	0	0.666667	0
147286	0.333333	0	0	0	0	0	0	0	0	0.806033	0	0	0	0.97005	0.666667	0	0	0	0	0	0.666667	0	0	0.632896	0.922187	0	0	0	0.666667	0	0	NA	0	0	0	0.666667	0.860632	0	0.678855	0.666667	0	0	0	0	0	0	0.666667	0	0
147364	0	0	0.895672	0	0	0	0	0	0.949775	0.637724	0	0.689244	0	0	0	0	0	0	0	0	0	0	0	0.810489	0.555316	0	0	0	0	0	0.666667	NA	0	0	0	0.803359	0	0	0.939713	0	0	0	0.970523	0	0	0	0.85738	0.810017	0
148821	0.915743	0	0.666667	0	0	0	0	0	0	0.333333	0.868034	0.666667	0	0	0	0	0	0	0	0	0	0.976076	0.912575	0.666667	0.333333	0	0	0	0	0	0	NA	0	0.902546	0.87984	0	0	0	0	0.507488	0	0	0	0.909436	0	0	0	0.666667	0
149109	0	0	0.895672	0.666667	0	0	0.95455	0	0.616441	0	0.666667	0	0.83669	0	0	0	0	0.697955	0.666667	0.666667	0	0.666667	0	0.810489	0	0.960516	0.545626	0.666667	0	0	0	NA	0	0.333333	0.333333	0	0	0.9672	0	0	0.88554	0.769356	0.63719	0.666667	0	0.640006	0	0.810017	0.9151
149159	0	0	0	0.53313	0	0	0	0	0.666667	0	0.537632	0	0.333333	0	0.861544	0	0	0	0.58293	0.643732	0.983674	0	0	0	0	0	0.666667	0.632297	0.909991	0	0	NA	0	0	0	0.947441	0	0	0	0.791467	0	0.333333	0.666667	0.58625	0	0.666667	0	0	0
149734	0	0	0.895672	1	0	0	0	0	0.949775	0.637724	0	0.689244	0.83669	0	0	0	0	0	1	1	0	0	0	0.810489	0	0	0	0	0	0	0.666667	NA	0	0.235879	0	0	0	0	0.939713	0	0	0.769356	0.970523	0	0	0	0	0.810017	0
151215	0.915743	0	0.666667	0	0	0.791342	0	0	0	0.333333	0.868034	0.666667	0	0	0	0	0	0	0	0	0	0.976076	0.912575	0.666667	0.333333	0	0	0	0.453809	0	0	NA	0	0.902546	0.87984	0	0	0	0	0.507488	0	0	0	0.909436	0	0	0.524047	0.666667	0
152660	0.333333	0	0.560222	0	0	0	0	0	0	0.806033	0	0.414181	0	0	0.666667	0	0	0	0	0	0.666667	0	0	0.632896	0.922187	0	0	0	0.666667	0	0	NA	0	0	0	0.666667	0.860632	0	0.678855	0.666667	0	0	0.781709	0	0	0	0.666667	0	0
153371	0.666667	0	0	0	0	0	0.852439	0	0	0	0	0	0.87934	0	0.333333	0	0	0	0	0	0.333333	0	0.912575	0	0	0.770614	0	0	0	0	0	NA	0	0	0	0.333333	0	0.834207	0	0	0.842029	0.905237	0	0	0.96822	0	0.333333	0	0.752896
153832	0.799972	0.333333	0	0.866463	0.333333	0.666667	0	0.333333	0	0	0.870966	0	0	0.333333	0	0.333333	0	0	0.916263	0.977065	0	0	0.666667	0	0	0	0	0	0.909991	0.333333	0	NA	0.333333	0.516444	0.599663	0	0	0	0	0.791467	0	0	0.970523	0.919583	0.333333	0	0	0	0
153922	0	0	0.895672	0	0	0	0	0	0.949775	0.637724	0	0.689244	0	0	0	0	0	0	0	0	0	0	0	0.810489	0.555316	0	0	0	0	0	0.666667	NA	0	0	0	0	0	0	0.939713	0	0	0	0.970523	0	0	0	0.85738	0.810017	0
159133	0	0.666667	0	0	0.666667	0	0.666667	0.666667	0	0	0	0	0	0.666667	0	0.666667	0	0	0	0	0	0	0	0	0.922187	0.666667	0.826239	0	0.909991	0.666667	0	NA	0.666667	0	0	0	0.527299	0.666667	0	0	0.666667	0	0	0	0.666667	0.819223	0	0	0.666667
160281	0	0.972083	0	0.333333	0.83305	0	0	0.855234	0	0	0.333333	0	0	0.791403	0	0.935021	0.878155	0	0.333333	0.333333	0	0	0	0	0	0	0.212293	0	0	0.793328	0.78066	NA	0.828032	0.666667	0.666667	0	0	0	0	0	0	0	0	0.333333	0	0.306673	0	0	0
166327	NA	NA	NA	NA	NA	NA	NA	NA	NA	NA	NA	NA	NA	NA	NA	NA	NA	NA	NA	NA	NA	NA	NA	NA	NA	NA	NA	NA	NA	NA	NA	NA	NA	NA	NA	NA	NA	NA	NA	NA	NA	NA	NA	NA	NA	NA	NA	NA	NA
166515	0	0	0.895672	0	0	0	0	0	0.949775	0.637724	0	0.689244	0	0	0	0	0	0	0	0	0	0	0	0.810489	0	0	0	0	0	0	0.666667	NA	0	0.235879	0	0	0	0	0.939713	0	0	0	0.970523	0	0	0	0	0.810017	0
166618	NA	NA	NA	NA	NA	NA	NA	NA	NA	NA	NA	NA	NA	NA	NA	NA	NA	NA	NA	NA	NA	NA	NA	NA	NA	NA	NA	NA	NA	NA	NA	NA	NA	NA	NA	NA	NA	NA	NA	NA	NA	NA	NA	NA	NA	NA	NA	NA	NA
168290	0.799972	0.333333	0	0.866463	0.333333	0.666667	0	0.333333	0	0	0.870966	0	0	0.333333	0	0.333333	0	0	0.916263	0.977065	0	0	0.666667	0	0	0	0	0	0.909991	0.333333	0	NA	0.333333	0.516444	0.599663	0	0	0	0	0.791467	0	0	0	0.919583	0	0	0	0	0
168369	0	0	0	0.666667	0	0	0	0	0	0	0.666667	0	0.87934	0	0	0	0	0.907356	0.666667	0.666667	0	0.666667	0	0.966229	0	0	0.492905	0.666667	0	0	0	NA	0	0	0	0	0	0	0	0	0	0.905237	0	0.666667	0	0.48589	0	0	0
168936	0.915743	0.972083	0	0	0	0	0.95455	0	0.333333	0.666667	0	0	0	0	0	0.935021	0.878155	0.666667	0	0	0	0	0	0	0.666667	0.960516	0	0	0	0	0	NA	0	0	0	0	0	0.9672	0	0	0.88554	0	0.333333	0	0	0	0	0	0.9151
169967	0.915743	0	0.666667	0	0	0	0	0	0	0.333333	0.868034	0.666667	0	0	0	0	0	0	0	0	0	0.976076	0.912575	0.666667	0.333333	0	0	0	0	0	0	NA	0	0.902546	0.87984	0	0	0	0	0	0	0	0	0.909436	0	0	0	0.666667	0
170309	0.666667	0	0	0	0	0	0.852439	0	0	0	0	0.0808475	0.87934	0	0.333333	0	0	0	0	0	0.333333	0	0.912575	0	0	0.770614	0	0	0	0	0	NA	0	0	0	0.333333	0	0.834207	0	0	0.842029	0.905237	0	0	0.96822	0	0.333333	0	0.752896
170879	0.915743	0	0.666667	0	0	0	0	0	0	0.333333	0.868034	0.666667	0	0	0	0	0	0	0	0	0	0.976076	0.912575	0.666667	0.333333	0	0	0	0	0	0	NA	0	0.902546	0.87984	0.470026	0	0	0	0.507488	0	0	0	0.909436	0	0	0.524047	0.666667	0
171307	0.799972	0	0.666667	0.866463	0	0	0	0	0	0	0.870966	0.666667	0	0	0	0	0	0	0.916263	0.977065	0.65034	0	0	0.666667	0	0	0	0.96563	0.576658	0	0	NA	0	0.849777	0.932997	0.614108	0.333333	0	0.333333	0	0	0	0	0.919583	0	0	0	0.666667	0
171659	0.333333	0	0.560222	0	0	0	0	0	0	0.806033	0	0	0	0.97005	0.666667	0	0	0	0	0	0.666667	0	0	0.632896	0.922187	0	0	0	0.666667	0	0	NA	0	0	0	0.666667	0.860632	0	0.678855	0.666667	0	0	0	0	0	0	0.666667	0	0
171833	0.333333	0	0.893556	0.666667	0	0	0	0	0	0	0.666667	0.747514	0.87934	0	0	0	0	0.907356	0.666667	0.666667	0	0.666667	0	0.966229	0	0	0	0.666667	0	0	0.78066	NA	0	0	0	0	0	0	0	0	0	0.905237	0.448375	0.666667	0	0	0	0	0
173312	NA	NA	NA	NA	NA	NA	NA	NA	NA	NA	NA	NA	NA	NA	NA	NA	NA	NA	NA	NA	NA	NA	NA	NA	NA	NA	NA	NA	NA	NA	NA	NA	NA	NA	NA	NA	NA	NA	NA	NA	NA	NA	NA	NA	NA	NA	NA	NA	NA
174174	0	0	0.895672	0.666667	0	0.212945	0.95455	0	0.616441	0	0.666667	0	0.83669	0	0	0	0	0.697955	0.666667	0.666667	0	0.666667	0	0.810489	0	0.960516	0	0.666667	0	0	0	NA	0	0.333333	0	0	0	0.9672	0	0	0	0.769356	0.63719	0.666667	0	0.640006	0	0.810017	0.9151
174408	0	0	0	0	0	0	0	0	0	0.971058	0	0	0	0	0	0	0	0	0	0	0	0	0	0	0.888649	0	0.87896	0	0.666667	0	0	NA	0	0	0	0	0.752321	0	0.939713	0.666667	0	0	0	0	0	0.97334	0	0	0
17550	NA	NA	NA	NA	NA	NA	NA	NA	NA	NA	NA	NA	NA	NA	NA	NA	NA	NA	NA	NA	NA	NA	NA	NA	NA	NA	NA	NA	NA	NA	NA	NA	NA	NA	NA	NA	NA	NA	NA	NA	NA	NA	NA	NA	NA	NA	NA	NA	NA
177573	0.666667	0	0	0	0	0	0.852439	0	0	0	0	0	0	0	0.333333	0	0.424036	0	0	0	0.333333	0	0	0	0	0.770614	0	0	0	0	0	NA	0	0	0	0.333333	0	0.834207	0	0	0.842029	0	0	0	0.96822	0	0.333333	0	0.752896
177618	0.466639	0	0.893556	0	0	0	0.333333	0	0	0	0	0.747514	0	0.333333	0.861544	0.333333	0.666667	0	0	0	0.983674	0.719513	0	0.966229	0	0.333333	0	0.96563	0	0	0	NA	0	0.849777	0.932997	0.947441	0	0.333333	0	0	0.333333	0	0	0	0.333333	0	0.798539	0	0.333333
177657	0	0	0.895672	0	0	0	0	0	0.949775	0.637724	0	0.689244	0	0	0	0	0	0	0	0	0	0	0	0.810489	0.555316	0	0	0	0	0	0.666667	NA	0	0	0	0.803359	0.752321	0	0.939713	0	0	0	0.970523	0	0	0	0.85738	0.810017	0
179289	0.915743	0.972083	0	0	0.83305	0	0.95455	0.855234	0.333333	0.666667	0	0	0	0.791403	0	0.935021	0.878155	0.666667	0	0	0	0	0	0	0.666667	0.960516	0	0	0	0.793328	0.447327	NA	0.828032	0	0	0	0	0.9672	0	0	0.88554	0	0.333333	0	0	0.333333	0	0	0.9151
180087	0	0	0.895672	1	0	0	0	0	0.949775	0.637724	1	0.689244	0	0	0	0	0	0	1	1	0	0	0.333333	0.810489	0.555316	0	0	0	0	0	0.666667	NA	0	0	0	0.803359	0	0	0.939713	0	0	0	0.970523	0	0	0	0.85738	0.810017	0
180245	NA	NA	NA	NA	NA	NA	NA	NA	NA	NA	NA	NA	NA	NA	NA	NA	NA	NA	NA	NA	NA	NA	NA	NA	NA	NA	NA	NA	NA	NA	NA	NA	NA	NA	NA	NA	NA	NA	NA	NA	NA	NA	NA	NA	NA	NA	NA	NA	NA
180470	0	0.815119	0.333333	0	0.849943	0	0	0	0	0.666667	0	0.333333	0	0.97005	0	0.887253	0.757369	0.666667	0	0	0	0	0	0.333333	0.666667	0	0	0	0	0.836071	0.61681	NA	0	0	0	0	0	0	0	0	0	0	0	0	0	0	0.190714	0.333333	0
180819	0.915743	0	0.666667	0	0	0	0	0	0	0.333333	0	0.666667	0	0	0	0	0	0	0	0	0	0.976076	0	0.666667	0.333333	0	0	0	0	0	0	NA	0	0.902546	0.87984	0	0	0	0	0	0	0	0	0	0	0	0	0.666667	0
181226	0	0.333333	0	0.866463	0.333333	0.666667	0	0.333333	0.949775	0	0.870966	0	0	0.333333	0	0.333333	0	0	0.916263	0.977065	0	0	0.666667	0	0	0	0	0	0.909991	0.333333	0	NA	0.333333	0	0.599663	0	0	0	0	0.791467	0	0	0.970523	0.919583	0	0	0	0	0
183777	0.333333	0	0.893556	0.666667	0	0	0	0	0	0	0.666667	0	0.87934	0	0	0	0	0.907356	0.666667	0.666667	0	0.666667	0	0.966229	0	0	0	0.666667	0	0	0.78066	NA	0	0	0	0	0	0	0	0	0	0.905237	0.448375	0.666667	0	0	0	0	0
184359	0.915743	0	0.666667	0	0	0.791342	0	0	0	0.333333	0.868034	0.666667	0	0	0	0	0	0	0	0	0	0.976076	0.912575	0.666667	0.333333	0	0	0	0.453809	0	0	NA	0	0.902546	0.87984	0	0	0	0	0.507488	0	0	0	0.909436	0	0	0.524047	0.666667	0
184386	0	0.333333	0.893556	0	0	0	0.333333	0	0	0	0	0	0	0	0.861544	0.333333	0.666667	0	0	0	0.983674	0.719513	0	0.966229	0	0.333333	0	0.96563	0	0	0	NA	0	0	0.932997	0.947441	0	0.333333	0	0	0.333333	0	0	0	0.333333	0	0.798539	0	0.333333
186976	0	0.333333	0	0.866463	0.333333	0.666667	0.333333	0.333333	0.949775	0	0.870966	0	0	0.333333	0	0.333333	0	0	0.916263	0.977065	0	0	0.666667	0	0	0	0	0	0.909991	0.333333	0	NA	0.333333	0	0.599663	0	0	0.333333	0	0.791467	0	0	0.970523	0.919583	0	0	0	0	0
187360	0	0.666667	0	0	0.666667	0	0.666667	0.666667	0	0.806033	0	0	0	0.666667	0	0.666667	0	0	0	0	0	0	0	0	0.922187	0.666667	0.826239	0	0.909991	0.666667	0	NA	0.666667	0	0	0	0.527299	0.666667	0	0.791467	0.666667	0	0	0	0.666667	0.819223	0	0	0.666667
187405	0.799972	0	0.666667	0	0.183276	1	0	0	0	0	0	0.666667	0	0.303383	0.52821	0	0.757369	0	0	0.977065	0.65034	0.719513	1	0.666667	0	0	0	0.96563	0	0.169404	0	NA	0	0.849777	0.932997	0.614108	0.333333	0	0.333333	0	0	0	0	0	0	0	0.465206	0.666667	0
187531	0.915743	0.972083	0	0	0.83305	0	0.95455	0.855234	0.333333	0.666667	0	0	0	0.791403	0	0.935021	0.878155	0.666667	0	0	0	0	0	0	0.666667	0.960516	0.333333	0	0	0.793328	0.447327	NA	0.828032	0	0	0	0	0.9672	0	0	0.88554	0	0.333333	0	0	0.333333	0	0	0.9151
188131	0	0.666667	0	0	0.666667	0	0.666667	0.666667	0	0.806033	0	0	0	0.666667	0	0.666667	0	0	0	0	0	0	0	0	0.922187	0.666667	0.826239	0	0.909991	0.666667	0	NA	0.666667	0	0	0	0.527299	0.666667	0	0.791467	0.666667	0	0	0	0.666667	0.819223	0	0	0.666667
188544	0.915743	0	0	0.706309	0	0.666667	0	0	0	0	0.868034	0	0	0	0	0	0	0	0.715881	0.684599	0	0	0.666667	0	0	0	0	0	0.787142	0	0.333333	NA	0	0.569213	0.546507	0	0	0	0	0.840821	0	0	0	0.909436	0	0	0	0	0
188627	0.915743	0	0	0.706309	0	0.666667	0	0	0	0	0.868034	0	0	0	0	0	0	0	0.715881	0.684599	0	0	0.666667	0	0	0	0	0	0.787142	0	0.333333	NA	0	0.569213	0.546507	0	0	0	0	0.840821	0	0	0	0.909436	0	0	0	0	0
188711	0	0	0.893556	0	0	0	0	0	0.694571	0	0	0.747514	0.87934	0	0	0	0.333333	0.574023	0	0	0	0	0	0.966229	0	0	0	0	0	0	0.666667	NA	0	0	0	0	0	0	0	0	0	0.905237	0.781709	0.909436	0	0	0	0.692346	0
189373	0.799972	0	0.666667	0.866463	0	0	0	0	0	0	0.870966	0.666667	0	0	0	0	0	0	0.916263	0.977065	0.65034	0	0	0.666667	0	0	0	0.96563	0.576658	0	0	NA	0	0.849777	0.932997	0.614108	0.333333	0	0.333333	0.458134	0	0	0	0.919583	0	0	0	0.666667	0
189471	0.799972	0	0.666667	0.866463	0	0	0	0	0	0	0.870966	0.666667	0	0	0	0	0	0	0.916263	0.977065	0.65034	0	0	0.666667	0	0	0	0	0.576658	0	0	NA	0	0.849777	0.932997	0	0.333333	0	0.333333	0	0	0	0	0.919583	0	0	0	0.666667	0
189879	0	0.972083	0	0.333333	0.83305	0	0	0.855234	0	0	0.333333	0	0	0.791403	0	0.935021	0	0	0.333333	0.333333	0	0	0	0	0	0	0	0	0	0.793328	0.78066	NA	0.828032	0.666667	0.666667	0	0	0	0.939713	0	0	0	0	0.333333	0	0	0	0	0
190311	0.666667	0	0	0	0	0	0.852439	0	0	0	0	0	0	0	0.333333	0	0.424036	0	0	0	0.333333	0	0.912575	0	0	0.770614	0	0	0	0	0	NA	0	0	0	0.333333	0	0.834207	0	0	0.842029	0.905237	0	0	0.96822	0	0.333333	0	0.752896
190315	0	0.815119	0	0	0.849943	0	0	0.749321	0	0	0	0	0	0.97005	0	0.887253	0	0	0	0	0	0	0.579242	0	0	0	0	0	0.333333	0.836071	0.950143	NA	0.724686	0.666667	0.666667	0	0	0	0	0.333333	0	0	0	0	0	0	0.333333	0	0
190458	0	0	0.895672	0	0	0	0	0	0.949775	0.637724	0	0.689244	0	0	0	0	0	0	0	0	0	0	0	0.810489	0.555316	0	0	0	0	0	0.666667	NA	0	0	0	0.803359	0	0	0.939713	0	0	0	0.970523	0	0	0	0.85738	0.810017	0
190589	0.799972	0	0.666667	0.866463	0	0	0	0	0	0	0.870966	0.666667	0	0	0	0	0	0	0.916263	0.977065	0.65034	0	0	0.666667	0	0	0	0.96563	0.576658	0	0	NA	0	0.849777	0.932997	0.614108	0.333333	0	0.333333	0	0	0	0	0.919583	0	0	0	0.666667	0
191829	0.799972	0	0.666667	0	0.183276	0	0	0	0	0	0	0.666667	0	0.303383	0.52821	0	0	0	0	0.977065	0.65034	0	0	0.666667	0	0	0	0.96563	0	0.169404	0	NA	0	0.849777	0.932997	0.614108	0.333333	0	0.333333	0	0	0	0	0	0	0	0.465206	0.666667	0
192634	0.333333	0	0.560222	0	0	0	0	0	0	0.806033	0	0	0	0	0.666667	0	0	0	0	0	0.666667	0	0	0.632896	0.922187	0	0	0	0.666667	0	0	NA	0	0	0	0.666667	0.860632	0	0.678855	0.666667	0	0	0.781709	0	0	0	0.666667	0	0
192899	0	0	0.895672	0	0	0	0	0	0.949775	0.637724	0	0.689244	0	0	0	0	0	0	0	0	0	0	0	0.810489	0.555316	0	0	0	0	0	0.666667	NA	0	0	0	0.803359	0	0	0.939713	0	0	0	0.970523	0	0	0	0.85738	0.810017	0
193280	0.466639	0	0.893556	0	0	0	0.333333	0	0	0	0	0.747514	0	0.333333	0.861544	0.333333	0.666667	0	0	0	0.983674	0.719513	0	0.966229	0	0.333333	0	0.96563	0	0	0	NA	0	0.849777	0.932997	0.947441	0	0.333333	0	0	0.333333	0	0	0	0.333333	0	0.798539	0	0.333333
193299	0	0.481786	0.333333	0	0.51661	0.791342	0.519105	0	0	0	0	0	0.666667	0.636717	0	0.553919	0	0	0	0	0	0	0.912575	0	0	0	0	0	0	0.502737	0.950143	NA	0	0	0	0	0.666667	0.500873	0.666667	0	0.508696	0.666667	0	0	0.634886	0	0	0	0
193672	0	0	0.893556	0	0	0	0.333333	0	0	0	0	0	0	0	0.861544	0.333333	0.666667	0	0	0	0.983674	0.719513	0	0.966229	0	0.333333	0	0.96563	0	0	0	NA	0	0.849777	0.932997	0.947441	0	0.333333	0	0	0.333333	0	0	0	0.333333	0	0.798539	0	0.333333
193681	0	0.333333	0	0.866463	0.333333	0.666667	0	0.333333	0	0	0.870966	0	0	0.333333	0	0.333333	0	0	0.916263	0.977065	0	0	0.666667	0	0	0	0	0	0.909991	0.333333	0	NA	0.333333	0.516444	0.599663	0	0	0	0	0.791467	0	0	0	0.919583	0	0	0	0	0
194168	0.915743	0.972083	0	0	0	0	0.95455	0	0.333333	0.666667	0	0	0	0	0	0	0.878155	0.666667	0	0	0	0	0	0	0.666667	0.960516	0	0	0	0	0	NA	0	0	0	0	0	0.9672	0	0	0.88554	0	0.333333	0	0	0	0	0	0.9151
194555	0.799972	0.333333	0	0.866463	0.333333	0.666667	0	0.333333	0	0	0.870966	0	0	0.333333	0	0.333333	0	0	0.916263	0.977065	0	0	0.666667	0	0	0	0	0	0.909991	0.333333	0	NA	0.333333	0.516444	0.599663	0	0	0	0	0.791467	0	0	0	0.919583	0	0	0	0	0
195154	0.915743	0	0.666667	0	0	0	0	0	0	0.333333	0	0.666667	0	0	0	0	0	0	0	0	0	0.976076	0	0.666667	0.333333	0	0	0	0	0	0	NA	0	0.902546	0.87984	0.470026	0	0	0	0	0	0	0	0	0	0	0.524047	0.666667	0
195786	0	0	0.893556	0	0	0	0	0	0.694571	0	0	0.747514	0	0	0	0	0.333333	0.574023	0	0	0	0	0	0.966229	0	0	0	0	0	0	0.666667	NA	0	0	0	0	0	0	0	0	0	0.905237	0.781709	0.909436	0	0	0	0.692346	0
195787	0.333333	0	0.560222	0	0	0	0	0	0	0.806033	0	0	0	0.97005	0.666667	0	0	0	0	0	0.666667	0	0	0.632896	0.922187	0	0	0	0.666667	0	0	NA	0	0	0	0.666667	0.860632	0	0.678855	0.666667	0	0	0.781709	0	0	0	0.666667	0	0
195838	0	0.972083	0	0.333333	0.83305	0.546278	0	0.855234	0	0	0.333333	0	0	0.791403	0	0.935021	0	0	0.333333	0.333333	0	0	0.466388	0	0	0	0	0	0	0.793328	0.78066	NA	0.828032	0.666667	0.666667	0	0	0	0.939713	0	0	0	0	0.333333	0	0	0	0	0
195840	0	0.333333	0	0.866463	0.333333	0.666667	0	0.333333	0.949775	0	0.870966	0	0	0.333333	0	0.333333	0	0	0.916263	0.977065	0	0	0.666667	0	0	0	0	0	0.909991	0.333333	0	NA	0.333333	0.516444	0.599663	0	0	0	0	0.791467	0	0	0.970523	0.919583	0	0	0	0	0
195860	0.799972	0	0.666667	0	0.183276	0	0	0	0	0	0	0.666667	0	0	0.52821	0	0	0	0.916263	0.977065	0.65034	0	0	0.666667	0	0	0	0.96563	0.576658	0.169404	0	NA	0	0.849777	0.932997	0.614108	0.333333	0	0.333333	0	0	0	0	0.919583	0	0	0	0.666667	0
195891	0.915743	0	0.666667	0.706309	0	0.791342	0	0	0	0.333333	0.868034	0.666667	0	0	0	0	0	0	0.715881	0.684599	0	0.976076	0.912575	0.666667	0.333333	0	0	0	0.453809	0	0	NA	0	0.902546	0.87984	0	0	0	0	0.507488	0	0	0	0.909436	0	0	0.524047	0.666667	0
195917	0	0.481786	0.333333	0	0.51661	0.791342	0	0.415987	0	0	0	0	0.666667	0.636717	0	0.553919	0	0	0	0	0	0	0.912575	0	0	0	0	0	0	0.502737	0.950143	NA	0.391352	0	0	0	0.666667	0	0.666667	0	0	0.666667	0	0	0.634886	0	0	0	0
195918	0	0.972083	0	0.333333	0.83305	0	0	0.855234	0	0	0.333333	0	0	0.791403	0	0.935021	0.878155	0	0.333333	0.333333	0	0	0	0	0	0	0.212293	0	0	0.793328	0.78066	NA	0.828032	0.666667	0.666667	0	0	0	0.939713	0	0	0	0	0.333333	0	0	0	0	0
196759	0.333333	0	0.893556	0.666667	0	0	0	0	0.361238	0	0.666667	0.747514	0.87934	0	0	0	0	0.907356	0.666667	0.666667	0	0.666667	0	0.966229	0	0	0.492905	0.666667	0	0	0.78066	NA	0	0	0	0	0	0	0	0	0	0.905237	0.448375	0.666667	0	0.48589	0	0.692346	0
19751	0	0	0.895672	0	0	0	0	0	0.949775	0.637724	0	0.689244	0.83669	0	0	0	0	0	0	0	0	0	0	0.810489	0	0	0	0	0	0	0.666667	NA	0	0.235879	0	0	0	0	0.939713	0	0	0	0.970523	0	0	0	0	0.810017	0
22211	0	0.666667	0	0	0.666667	0.333333	0.666667	0.666667	0	0.971058	0	0	0.503357	0.666667	0	0.666667	0	0	0	0	0	0.719513	0.333333	0	0	0.666667	0.87896	0.96563	0	0.666667	0	NA	0.666667	0	0	0	0	0.666667	0.60638	0	0.666667	0.436022	0	0	0.666667	0.97334	0	0	0.666667
34069	0.799972	0	0.666667	0	0.183276	0	0	0	0	0	0	0.666667	0	0	0	0	0	0	0	0.977065	0.65034	0	0	0.666667	0	0	0	0.96563	0	0.169404	0	NA	0	0.849777	0.932997	0.614108	0.333333	0	0.333333	0	0	0	0	0	0	0	0	0.666667	0
53522	0	0.666667	0	0	0.666667	0	0.666667	0.666667	0	0	0	0	0.546007	0.666667	0	0.666667	0	0.907356	0	0	0	0	0	0	0	0.666667	0.826239	0	0	0.666667	0	NA	0.666667	0	0	0	0	0.666667	0	0	0.666667	0.571904	0	0	0.666667	0.819223	0	0	0.666667
6783	0.915743	0	0	0	0	0	0.95455	0	0.333333	0.666667	0	0	0	0	0	0	0.878155	0.666667	0	0	0	0	0	0	0.666667	0.960516	0	0	0	0	0	NA	0	0	0	0	0	0.9672	0	0	0.88554	0	0.333333	0	0.754428	0	0	0	0.9151
6823	0	0	0.562338	0	0	0	0	0	0.949775	0.971058	0	0	0	0	0.666667	0	0	0	0	0	0.666667	0	0	0	0.888649	0	0.87896	0	0.666667	0	0	NA	0	0.333333	0.333333	0.666667	0.752321	0	0.939713	0.666667	0	0	0.970523	0	0	0.97334	0.666667	0	0
75247	0	0	0.895672	1	0	0	0	0	0.949775	0	0	0.689244	0.83669	0	0	0	0	0.364622	1	1	0	0	0	0.810489	0	0	0	0	0	0	0.666667	NA	0	0.235879	0	0	0	0	0	0	0	0.769356	0.970523	0	0	0	0	0.810017	0
8155	NA	NA	NA	NA	NA	NA	NA	NA	NA	NA	NA	NA	NA	NA	NA	NA	NA	NA	NA	NA	NA	NA	NA	NA	NA	NA	NA	NA	NA	NA	NA	NA	NA	NA	NA	NA	NA	NA	NA	NA	NA	NA	NA	NA	NA	NA	NA	NA	NA
93505	0.333333	0	0.560222	0	0	0	0	0	0	0.806033	0	0	0	0.97005	0.666667	0	0	0	0	0	0.666667	0	0	0.632896	0.922187	0	0	0	0.666667	0	0	NA	0	0	0	0.666667	0.860632	0	0.678855	0.666667	0	0	0	0	0	0	0.666667	0	0
93901	0	0.972083	0	0	0.83305	0	0	0.855234	0.333333	0.666667	0	0	0	0.791403	0	0.935021	0.878155	0.666667	0	0	0	0.30941	0	0	0.666667	0	0	0	0	0.793328	0.447327	NA	0.828032	0	0	0	0	0	0	0	0	0	0.333333	0	0	0	0	0	0
94169	0	0	0	0.706309	0	0.666667	0	0	0	0	0.868034	0	0	0	0	0	0	0	0.715881	0.684599	0	0	0.666667	0	0	0	0	0	0.787142	0	0.333333	NA	0	0	0	0	0	0	0	0.840821	0	0	0	0.909436	0	0	0	0	0
95196	0	0.972083	0	0.333333	0.83305	0.546278	0	0.855234	0	0	0.333333	0	0	0.791403	0	0.935021	0.878155	0	0.333333	0.333333	0	0	0.466388	0	0	0	0	0	0	0.793328	0.78066	NA	0.828032	0.666667	0.666667	0	0	0	0.939713	0	0	0	0	0.333333	0	0	0	0	0
NA = Not assigned
[truncated: 81 more columns]
