# Supplementary material for: Genome-Wide Identification of Regulatory Elements and Reconstruction of Gene Regulatory Networks of the Green Alga Chlamydomonas reinhardtii under Carbon Deprivation
Source: PLoS One. 2013 Nov 1;8(11):e79909. doi: 10.1371/journal.pone.0079909 (PMC3816576; doi:10.1371/journal.pone.0079909)
Supplement: Table S6 — Motifs found in sequences neighboring FAIRE summits. Excel file listing the motifs identified in DNA sequences located up- or downstream (±100 bp) of the FAIRE summits, identified by FAIRE-seq analysis. Motif ID, transcript ID, motif identifiers and sequences are provided. (XLSX) [file pone.0079909.s006.xlsx]

## Sheet: Table S6
Table S6. Motifs found in sequences neighboring FAIRE summits.
MotifID	Nearest transcript (ID JGI_V4)	Motif strand	Motif p-value	Motif left_flank	Motif site	Motif right_flank
motif_1	205822	minus	1.74e-20	ACGCGTAGCG	AATATCTCTTTCGCCTTTTACTAAAGAGAT	CCGCGAGTTT
motif_1	205819	minus	1.74e-20	CG	AATATCTCTTTCGCCTTTTACTAAAGAGAT	CCGCGAGTTT
motif_1	205823	minus	1.74e-20	ACGCGTAGCG	AATATCTCTTTCGCCTTTTACTAAAGAGAT	CCGCGAGTTT
motif_1	205817	plus	1.74e-20	CG	AATATCTCTTTCGCCTTTTACTAAAGAGAT	CCGCGAGTTT
motif_1	205826	plus	1.74e-20	ACGCGTAGCG	AATATCTCTTTCGCCTTTTACTAAAGAGAT	CCGCGAGTTT
motif_1	205827	minus	1.74e-20	ACGCGTAGCG	AATATCTCTTTCGCCTTTTACTAAAGAGAT	CCGCGAGTTT
motif_2	148889	minus	2.93e-11	ACAGTGACGG	TATAAAATAATGATCTATTCACAATTATA	AACAGCACGA
motif_2	205590	plus	2.02e-10	AGAGCGAGCA	TAAACGAAATAATAATAAACGAAGTAATA	AA
motif_2	116235	minus	2.34e-10	AATAAATGTA	TAAATGTATATATGATAAGCATATGAATA	TATGAAACCA
motif_2	206633	minus	5.59e-10	TTGCATAGCG	AACTAAAATAAGCAAAATAAACAGATAAA	C
motif_2	196644	minus	6.43e-10	ATGCCTGCCC	TAAAATTATATACATTTTGCCCAAGAATA	CGTACAGCCA
motif_2	187611	plus	9.72e-10	TCTGTCGTCT	TAAACCTAAATCCGAGAAACAAAATTAAA	GACTGTTGCG
motif_2	173020	minus	5.13e-09	TGAACACGGG	TACGTGAAATTGAAAGAAGACAAAGTAAA	GGAGAAAGCG
motif_2	16132	plus	5.78e-09	CTCAAGCAGA	TAAAGCTTATAGATCTATTCCAATTTAAT	AAACAGAAAC
motif_2	155568	minus	5.78e-09	GTTTTTGCGA	TATGAAAAATTAAAATATAGCTTTCCATT	TCACACCGGC
motif_2	172938	minus	6.52e-09	GGCTTTAATG	TACCATCATAAGCTATTTGAATTTATAAT	TTGTGCTTGA
motif_2	180699	plus	8.25e-09	CGCCCTTCGT	TAACAGTTGATACTGAATTCGTATTTTAT	TTACACGTCT
motif_2	177081	plus	9.27e-09	TTCATACAGC	TATACTGAATTGCAACTATGTTTTCAAAA	GGCCCTTTGT
motif_2	196430	plus	9.27e-09	TTCATACAGC	TATACTGAATTGCAACTATGTTTTCAAAA	GGCCCTTTGT
motif_2	154336	minus	1.04e-08	AGCATACAGT	AAATTATTTATACATGAAACTATCGAAAT	GCTTGCAAAT
motif_2	170034	minus	1.64e-08	CGCTTCAAAT	TAACTGTTTATGCGAGTGATCTATTTAAA	GGAACAAGAA
motif_2	130914	plus	1.83e-08	GTTCAAGGGC	TAATCCAAATACCTAAATGGATTCTTTAA	CAGTTATAGA
motif_2	36125	minus	2.04e-08	TTGTTGAAAT	TATAAAGAGATGCTAGATTTGCACGTAAA	TCACAAACAC
motif_2	162860	plus	2.54e-08	G	AAACCTAAATTACTCAAGAAACTTAAAAT	TACAGTCTTG
motif_2	188672	plus	3.88e-08	AGCATACCGA	TTCGTATTATAGTAAGAATAATTTGTTTA	TCGTTTA
motif_2	76570	minus	4.3e-08	CCTACACGCT	TATATGATTATGAAACAAATTAAGACGAA	AAGAGGTTCG
motif_2	171399	plus	4.77e-08	CTCGTGTCCT	TTTATAATGATACTGTATACAACTAATAA	GCATTGTATT
motif_2	134186	minus	5.29e-08	GCAAACGTAC	TATACACTATAGTTCTATTGTTTCTAATT	CATATCTGGT
motif_2	191597	minus	5.29e-08	CTCTCACTGC	TATAACCGTATGATTTATACAAATGGTAA	GTGCGAGTTT
motif_2	176748	plus	5.29e-08	GAATGAG	TAAAAATATACGCAAATTATCTTTGATGT	GCTATGGAAA
motif_2	190692	plus	6.48e-08	AGGACCTGCT	TTAGTGAGATTGATTCATGGCTATAAAAA	CATAAATAAC
motif_2	105679	minus	7.16e-08	TTGCGTGCTT	TAAACCTAATTTTATCAGACATACTAAAT	AACAGTGTAA
motif_2	173585	minus	7.92e-08	ACACCAAAAA	CATAAAGATTTACATAATGAATAGTAAGT	CTGCTTA
motif_2	142161	plus	1.29e-07	CTCAAAGTGA	TATAACTAAGTCCAATTAACTCAATTGAT	TATGCTGGCC
motif_2	175143	plus	1.29e-07	ATCTACAGAG	AAAAATAAATAACTAGTTCAAGAGAGAAA	CACCGGAGTA
motif_2	177059	plus	1.29e-07	TGCGCATCCT	TTTATGATAAAAAGGTAATCTCTAAATTA	TCACGGCTAC
motif_2	173135	plus	1.42e-07	CGGAAGCTTG	TATCATATTATGCTAGTTGCAGTATAGAT	ATCAGCCAAA
motif_2	187994	minus	1.42e-07	ACAGATCGGC	TAACTGTTTAAGAAACTATCGTTCCAATA	ACGGTGCAGA
motif_2	150732	plus	1.42e-07	GCACGCTCTG	AAAGACTCTTTAATCAATTTTTAAATTAT	GGAAGGTCTG
motif_2	139981	plus	1.56e-07	CTTTCGAGGT	TAGAAACAGTAGTTATAAGTATAGTTATA	AAAATTATCG
motif_2	163128	minus	1.88e-07	GAGCCTTGTA	TAAAATATACAGCTATTTGCGAGTAAATA	CAAACGGTTA
motif_2	187389	minus	2.06e-07	GACCTCACGC	TCTAAGTTAATACAGAAAGGTATCTATAT	TATACGTCAT
motif_2	206024	plus	2.06e-07	CATTACCGGT	ATAGTATTGTAGCAGAATAACCATAATTT	GATGCCCTAC
motif_2	194750	minus	2.48e-07	AAGGAACTCA	TAACCACATATCCTCGAAGCTAAGTATAA	GCAGTCGCAC
motif_2	33956	plus	2.97e-07	AATGAAGGTC	TAAACGACTAAGTCAGATATCAATTTATT	AGGTATTCAT
motif_2	137673	plus	3.87e-07	CGAGCCATGG	ATTACTAGAATTCAATAAGTTCAAACAAA	GTGGCGGGAT
motif_2	189766	plus	5.96e-07	AGCATGC	AATAACGATATGCAGATGTAGTATCGAAA	CTTGCCTAGC
motif_2	140958	plus	6.49e-07	ATACTTGCGA	TTCTAAAGTAACCAAGATTCAATTAGTAT	GAACGCGGAC
motif_2	188502	minus	8.34e-07	GCTTTGCAA	TTAGAAAAGTTGATCATTTCCTAGAAACT	CTGGCGGCTT
motif_2	178312	plus	9.82e-07	GATGCTTGGG	TATGTGTAATAGCGTATACAGATTAAAGA	TAAGCGCAGC
motif_2	147147	minus	1.59e-06	GCAAAACGAA	AATGGAATATTGGAAGTTACCCTAGTAAA	GAAATGGCGA
motif_2	188874	plus	3.14e-06	T	AACCTCTAATAGCATTAGGTATAGCGTAA	TGACTTGCGA
motif_2	132158	plus	4.21e-06	CCACGAAGCC	TTAGTCTGAGAACAGAAAAACCAAGTTTA	CGGGTCGACC
motif_2	192937	minus	5.99e-06	TTAACCGGGG	CTTTAGACTATACAGAAAGAATACTAACA	AGCGGTGATA
motif_2	194293	minus	6.88e-06	TTAAACGCGA	AATAAGATTTAGCAAACGGAGATAACAGT	AGAAAAACAG
motif_2	188612	plus	1.52e-05	T	AAATCTTGAGAGCTAGATCGTTAGGCATA	ATTACATGTG
motif_3	167612	plus	1.5e-10	ACATGCATGA	AGTATTCAGAAAGAAATATGCAATTGAAAA	GCCGGATAGG
motif_3	179515	plus	1.04e-09	GGGGG	AGAATGAATAATGATAATTGCAAATTTATT	GATTGCATCT
motif_3	172198	plus	4.69e-09	AAGCAGTAGG	AAAGTTTCTATATGTTAAAGTTCTTTATAT	CAACAGCACT
motif_3	191891	minus	5.96e-09	ATATGAGCAA	AATATCTGAGTTGCTACTGATAATATTAAA	CAAT
motif_3	172429	plus	1.07e-08	GCGTAGGGAA	TAGTTATGATAATGAACTAAGACAAGAATT	GGCGCGGTTT
motif_3	141676	plus	1.19e-08	TAAACGTGAA	TATGTGTAAACAATAAATTGTAATGGATAT	TTGAGCGTGC
motif_3	137182	minus	1.19e-08	TGTTCTGATG	ATAATGCCAAGGGAATACTATAATAGAAAA	AGGTGTAGGT
motif_3	94026	minus	1.5e-08	GC	TATACGTCATAAGCAATAGGCTCAAGATAA	TACAGTACTG
motif_3	187498	minus	1.67e-08	CTTTGCACTC	ATTATTATATTTTGATGCAATACTAGAATT	CCACGCTATC
motif_3	171888	minus	1.67e-08	AAATAAGTTC	AAAACGTGATTAGCATATATCGAATCTATT	ATA
motif_3	58686	minus	2.33e-08	CATACTAAAT	AAAGTATTCGTCTCAATTATCTAAATAACA	GGT
motif_3	175275	plus	2.33e-08	CGTGCCGTGA	TAAACACAAGTATCTTGTTGAAAAACTAAG	AATCCCTGGA
motif_3	200349	plus	2.59e-08	AATGCATCTG	TTAACTCAGATATATACTGTATCTTTAATA	TGATTGTCAG
motif_3	166251	minus	3.58e-08	ATACCCTTGT	AGAATAAGAAATTATGAATAGAATATCATT	GCTCGAGATG
motif_3	152397	minus	3.58e-08	GTCTTAAGAG	AATACGTAGAATTCTGTTGGTAAATCCATA	GTCGTGACCG
motif_3	190798	minus	4.42e-08	CTCTGAAA	AGAACATTAATCGCTTAAATTGTTTGATAT	TTCGTGCAGT
motif_3	145384	plus	4.9e-08	TGTCTATGCG	AAGTTATGACTAGCTATTATCGCAAGAAAA	GCAAGAAGAA
motif_3	160761	plus	4.9e-08	TCTGAAGGTA	ATTGGATTCTGAGATATAATAAATAAATAT	AACAATTC
motif_3	205786	minus	6.02e-08	GTA	AATAGGTAAATTGGAAAGTGCAAATACTTA	GTACACTATT
motif_3	166208	plus	6.67e-08	TGTGTACAT	TAAATGTTAGTAGTATATTTCTCTACAGAT	GAAGAAGAGT
motif_3	191719	plus	6.67e-08	TTAGTAGTCA	TATACCAAAAAGTAAATCATCACTGGTATT	TATCACTGAG
motif_3	157234	minus	6.67e-08		AAAGCAACAAGCTCTAGATCTATTAGAAAA	ATGGTACGAA
motif_3	206239	minus	7.38e-08	GTTAGGCCTG	TATAGATAAAATGCTGATAGAAAATCCTCA	TTCTGGGCTC
motif_3	192602	plus	7.38e-08	CCCCCACAGC	TAATCATAGTTGGGTACTTGAATATCATAT	CTGCCATGGT
motif_3	195705	minus	8.17e-08	CTGCTACAAT	ATTTTACCTATAGGAAGAAAGAATTTATCA	TCGCGGACTT
motif_3	127759	plus	9.03e-08	TTGCACATGT	AATATGAGAATATGAGAAACGTAAACCAAT	CTAATCGGCC
motif_3	187834	minus	9.03e-08	GTGGCAGAAC	TATACATAAGAAGATACCCTAAAATGAGTT	CGACGGGTAA
motif_3	205843	minus	1.1e-07	TACTGCTGCC	TATTCCCTGATGCCTAAATGTAAAAGAAAT	CACTACACCA
motif_3	119565	plus	1.1e-07	GATGTGGCAA	ATAGTATGTGTAGACACAATTACATTTAAT	CTGTTGCCTG
motif_3	189644	minus	1.1e-07	CATGCTGTAT	TATACACAAATGTCTTGTAGATTATCTGAA	CCGTAAGGGG
motif_3	34332	minus	1.1e-07	TGTACAGTGG	TAGTAGAAATAAGAAAGCAGAAAAATGTTA	GGAGGCAGTG
motif_3	157262	plus	1.21e-07	GTTTTCGCGT	AGTCTGAATTTCTGTATTTTTGATATAAAT	GTAACGTATG
motif_3	153014	plus	1.47e-07	GTTGTACCCC	TATACATACAGGTTAAATTGTCATATGAAA	CTCGCTCGCC
motif_3	164198	minus	1.62e-07	GGCTTAAAGC	AATGCATAGAACCTAATCTTTACAGGAAAT	CCTACTCAAC
motif_3	206421	minus	1.62e-07	AACAACACGG	AAATGTTAGAAATAAGGTAATTATGGGAAA	TTCGCCGAGG
motif_3	177682	plus	1.62e-07	CCAACAAACA	AAATTACTAGAGGCGTTAAGTAAAACTTAA	TACCAAGAGC
motif_3	182170	plus	1.96e-07	CATGTCCTAC	AGTAAACTTATATAAATGGTTAAAGCTTAA	CATGTCAGAT
motif_3	130473	minus	2.37e-07	ATTTGCAAGT	AAGAGATCGTATGGAATCAATAAATGGATT	CAGCAGAAAT
motif_3	137945	plus	2.6e-07	CGCGACTCCA	TATAAACGGAACGATTGTTCAATTATTAAA	AGTCTCAATA
motif_3	119291	plus	2.85e-07	TACCTAAGGA	TAGGTTTTTGTATACAACGTATAATTAAAA	TGGGTTTACT
motif_3	194776	minus	3.43e-07	GGGAGTAAGC	AATATGGAAATATGAAGGATAAATAAGTCA	CAGGAAAGAA
motif_3	112308	minus	3.75e-07	TGTTGGACAC	AGTATGCAGAGAAATAGATATTCTGGAATA	TGGTTGCC
motif_3	195063	plus	4.1e-07	GCCTTACGTT	ATAGCGCTATCCTGTATATTAAAAGGAATT	CATCTACTCG
motif_3	139469	plus	4.49e-07	GACGTGACAC	TAGATCTATTGATCTTTCTACAATATATGA	GCGCGTGTCT
motif_3	191656	minus	5.85e-07	CTGCCAATCA	ATAGTACATAGATAGACAAGCGAAAAATAA	CCTTCCAACT
motif_3	194190	minus	6.96e-07	ACC	TATCTGTCCGATTCTAGAAACTTAATAATA	TGAGATGATC
motif_3	160684	minus	1.61e-06	ATGC	TAAAGACAAACTTTAAGATTCAACATTAGT	CCCCGCGTGC
motif_3	194434	plus	5.5e-06	ATGGAAGCAC	TTTGAAATACGATTAACTAGTACATGGTTT	TAAGTGCCTG
motif_3	188339	minus	2.8e-05	GCTAGCATCT	TAGATTCGAAAAGATTGATCGTTGTGCTAA	AGGGGAAGCA
motif_4	188807	minus	8.11e-11	ATCAGCTATC	TAATAGATACAGGATTGTAAACTGTATAA	TTTGAGCCAC
motif_4	194485	plus	1.79e-10	CCGACTGTTG	ATATTATTCAGCATTTACATACAATAAAA	GCGATTA
motif_4	181156	minus	6.78e-10	TCGTAGTAAA	TAACAGTACCAGACATATAAAAATCACAA	ATTCCATATC
motif_4	194450	plus	7.81e-10	GGTATACCTG	TAGTAGAGACAATCATTAATACATAATAT	GCATCCTGGT
motif_4	176170	plus	1.78e-09	AGGCTGAGGC	AAAAGATGACAGAGTTAGATACATTACAA	TGTGATCGAG
motif_4	176176	minus	1.78e-09	AGGCTGAGGC	AAAAGATGACAGAGTTAGATACATTACAA	TATGATCGAG
motif_4	189142	minus	3.92e-09	TAAGAAGCAC	AAATTGAACCAAATCTTTAACATACAAAT	TCATCGATAG
motif_4	175308	plus	5.05e-09	GACCAGACAA	AAGTAGGTATAATATTGCATCATAGATAA	TAGCATTACA
motif_4	35795	minus	1.06e-08	TTTCTCTCAT	TAACACAATCAAATGTCTAATATATACAA	CCTTGAGCCG
motif_4	194338	plus	1.19e-08	CTTAAGACTT	TTCTTATTACAATTATACAAGCTCATTAA	GGAGGCCTGA
motif_4	188522	plus	1.91e-08	GTTTCGCTTA	AATCATTGCCACTGCTTAATATTAAACTA	TCCAGA
motif_4	189197	plus	1.91e-08	GTAATAAGCA	ATCTTCAGTCACAGATATAAATATGTAAA	GAAGGTATGC
motif_4	138922	minus	2.41e-08	GCCAAATAAT	TAGCAGTATGAAAGCTAAGTTAAATACAA	ATCAAGTAAT
motif_4	167028	minus	2.41e-08	CAGGTTTACA	TTACAGTAAAAGAGCAATTACCTTGAAAA	CGCAGACTGA
motif_4	186242	plus	2.41e-08	TCAACACAGG	AAAAACTTATACTGACACATACAGTATTT	GTAAC
motif_4	180737	plus	4.22e-08	ATCCTTTAAC	TAGATGAAACACAGTAACATGGTTAACTA	GCTTTGATGA
motif_4	149706	minus	5.25e-08	CTACGGCAGC	AACCTATGACACACCGATATACTTAAAAA	GGCTTTAACA
motif_4	149708	minus	5.85e-08	GAGTCAAGGA	AAGATGTTTATAATCTGAATGATAAAAAT	TGCGTGTGAG
motif_4	206468	minus	7.25e-08	GCTGCGTGCT	GAATACAAAAAGATCTCTATATAACACAT	CCGTATTATT
motif_4	172868	plus	8.96e-08	TTCCGAGCGT	AATTTGTAATACTGCAATAAGCAGATATA	CAC
motif_4	129474	plus	8.96e-08	GTTGTACCAA	TACGAATTCAACATATTCACACATTAATA	ATCCCAACTT
motif_4	192727	minus	9.94e-08	TTGGTATGCC	TTCCATCTAGACATATACAACCTCAAAAA	CCACTTCAGA
motif_4	122771	minus	9.94e-08		TTTTAGAAGCACGATATTAACCAATTCAA	CTTGTGGGCA
motif_4	35795	plus	1.22e-07	GAGAAACCGC	TATATGTAGGAAATTTAAAAAAAGGGTTT	GAAGAGCGC
motif_4	187899	minus	1.36e-07	GACAACTGAG	GTATACTTATAATCTTACAACCTAAGCTA
motif_4	144901	plus	1.5e-07	CGGTCAGGCT	AAATAGTATCCCTGTTGTATATTACCTAA	ATACATCAAC
motif_4	206361	plus	2.03e-07	CTCATGTCGT	ATCTAGTAACAGTAGGTAATAGTTGAAAT	ATTGCACTGA
motif_4	127246	plus	2.03e-07	TGCAACAGGC	AACAAGACATAGAGGTAAATACGAGAATA
motif_4	148687	plus	2.24e-07	CATAGGTAGG	ATAAAAGTGGAGTGGTAAAAACATAGAAT	GCACGTGCGT
motif_4	196609	minus	2.24e-07	TAGTGGTTTA	AAGTAGTAACTATTACACATACGAAAGTA	GACAGGGGAA
motif_4	184951	plus	2.47e-07	GCCTGCTCAT	AATTAGCTCTAAACTAGCAAATACGACAA	CGACT
motif_4	143757	minus	3.64e-07	GGCAGAACGC	ATGATTGAAAAGAATTTTATTCAGATCTA	GCGCACGGGC
motif_4	152164	plus	4e-07	CGCGCGCATG	ATCAGATAACGAATTACCAAACAGTACAA	TCTCAGAGCT
motif_4	114939	plus	4e-07	AAGAAGAAGC	TCATAAAGCTACGTCTACAATTATTAAAA	A
motif_4	165050	minus	4.4e-07	CCCTGAAATA	TTGTATAACGAAAGTAATAATCAGTCCTA	GATGTGTTAT
motif_4	191298	plus	4.83e-07	GGACACAAAC	TTATAATTGTTAAGATGAACGTAGGATAA	CCCAAAGAGC
motif_4	189122	minus	5.3e-07	TTTTGCTGCG	TAAAATCTACTGAGTTACGACGTATACAT	GCGTAGAAGG
motif_4	205734	minus	5.82e-07	ATATGCT	AAATATATCGTGTTTATAGTTTAAAGAAA	TGGCGCCGTT
motif_4	144918	plus	5.82e-07	CTGAAGCGGA	TAATGGGTTCTGTAATGAAACCTTTATAT	ACGATCAGGA
motif_4	172060	minus	5.82e-07	AATAGAGTCG	AAATAGAGTCGGAATAGAATCTTACATAT	GTGCTTCAAA
motif_4	152765	plus	8.37e-07	GATCCTCACA	TACTTATTTACGTTCTACTTATAGAAATA	AGGATGCGTC
motif_4	154518	minus	1.09e-06	CAGAATGCTC	ATACACTATGATTATGGTAAATATTGCTA	CGACTTCGGT
motif_4	194927	plus	1.09e-06	TCTAGCTGCT	ATGGAATAGCTTGTTTATATCTAATAGAA	CAC
motif_4	106711	minus	1.3e-06	AAAAGCATGC	ATTCTCACAATTTGATACAAATTTGATAA	GGTGAAACAG
motif_4	142887	plus	1.42e-06	GTATTCGACC	AAGTATATGAACGACGTCATATGATTAAA	ATTCCGGCCA
motif_4	193311	plus	2.57e-06	GTCAACAGTT	AAGTCCTTGGACGTATAAATGCTAGGTAA	ACACAATGCG
motif_4	144011	minus	3.86e-06	CGTCA	TAACACATGGAATCATTAAAGGGCTATAA	CAGCACAGTC
motif_4	190543	plus	4.89e-06	TTACTCACGG	TTAAATCACCAAAGGTCTTAGTAAATTTA	C
motif_4	194199	plus	5.72e-06	AAGCCT	AATGATTAGCAGAATAACTGAATAGACAT	GTCAGTTTAT
motif_4	181264	plus	1.61e-05	ATG	AAGACGTTACAAAAATTCGATAATATAGT	ATTTGGGGGA
motif_5	192041	plus	3.92e-09	TGCGACGCCA	TAATTATAAGCAGTTTAGTAT	TGA
motif_5	176529	minus	6.94e-09	TAAGCAAACC	ATAATATCTGTATTGTTTATA	ACGGAAGAAA
motif_5	131711	plus	1.05e-08	GTTGTCAAGG	TATTGATATGAATAATAGTTA	GGATGCGGAG
motif_5	168618	plus	1.05e-08	TTATTGATTC	TTTGGATAAGCAATATTAAAA	T
motif_5	188056	plus	1.2e-08	CGAGTCTTGC	TCTATTTATGTAATATGCTTA	ATTGTCCAAG
motif_5	185937	plus	2.29e-08	TCACGGGCAT	TCTTTTTATGCTTTAAAGATA	ACACTGCGAG
motif_5	191923	plus	2.6e-08	GACGTTGAAA	TTAATACTTTCTATATAATAA	TGCTACTCAA
motif_5	117241	plus	3.76e-08	GCATAGTCAG	TTTATATAATTATCGTAGTAT	CAAATCAACT
motif_5	177262	plus	5.37e-08	TTGTAACTAC	TTTATATTTGAAGTTTGTATA	GTTCCATCAC
motif_5	180460	plus	5.37e-08	GGTTGATTGA	TTTATATAGGCATTAGTCAAT	ATGCACTTTG
motif_5	127464	minus	5.37e-08	GCTACTGGCA	TTTGTACAAGTAATACAGATA	CTCTATTCTC
motif_5	166297	plus	6.04e-08	ACATGCCCAC	TATATATCAACGATATTATTT	GAGCTTGCCG
motif_5	190721	plus	6.04e-08	ATAGCAGCTG	ACTAAATAACCAATATATTTA	CCACCTGCGC
motif_5	144597	minus	8.51e-08	TTCTTGGTTG	TATGTAAAAGCTTTATTGTTT	CGAGAACCTC
motif_5	172715	plus	9.52e-08	AAGCGCAGCA	ATTTTATATTTACAGTAAAAT	GCAACAGCTA
motif_5	190092	minus	9.52e-08	GATGTATGAT	ATTGTATAAGCTCTATTCATT	ACGCGGGATG
motif_5	151243	minus	1.19e-07	GTATGTTTGG	TTATGATAAGAAATTCACTAT	TGGTATCGGG
motif_5	149240	plus	1.32e-07	GTCCTTTGAG	TTATTGTTTGCTAATCATTTT	TGACTTGGGG
motif_5	177470	minus	1.32e-07	TCATTCAAGC	TTAATACAAGTGTTTAAATTA	CAAACTTT
motif_5	183171	plus	1.48e-07	TGTGCCTGTA	TTACTATAGTCATTTATTTTA	GC
motif_5	146575	minus	1.64e-07	AATGCGCCAT	TCTTAATTTGTATTGTTCAAT	ACGTATCATG
motif_5	183955	plus	2.03e-07	TTGCGCCGCG	TATATTTAAGAAAATGTCTAT	CCTTGGTCCT
motif_5	135484	minus	2.49e-07	GTGCGGCATA	TAACTTTAAGCCTTATAAAAT	GGCTGGAGCC
motif_5	184557	plus	2.76e-07	ACTTACCACA	TATATGTCTGTAATCTTTATA	GGCCTGTTTG
motif_5	166618	plus	3.38e-07	ACGGGTTACC	TTACTATATTCAACTCTAATA	ACGGCGCGTG
motif_5	172958	minus	3.38e-07	ACTATGCTGA	TAATATTATAAAATAGGTTTA	ATGTATGGAT
motif_5	194337	minus	3.73e-07	GTT	TATTTATATGCGCTTAGATTA	TCAGACCTCT
motif_5	133057	plus	3.73e-07	TGTGAG	TATGTTTATGCTTAGAAGTTT	GTAGTCAGCG
motif_5	182007	plus	4.54e-07	TCACA	TTTAAACTTGTTTTACTGAAT	CTATCCGGGC
motif_5	205686	plus	4.54e-07	CATGTCTCAA	ATTTAAATTGCAGTATATTTT	GCCACCAA
motif_5	130931	plus	5e-07	CTGCACACTG	AATACTTCAGTACTTTTTATA	CGAAAAT
motif_5	150878	plus	5e-07	TCATGCTTTG	TTAAAATATTTTTAGCAGTAT	CACCCCAACT
motif_5	160378	minus	5.5e-07	GGCTTGGAGC	TAATATTTTGTAATGTTGCTA	AAT
motif_5	157642	minus	8.76e-07	GGCGAACAGC	TCAATATTGGCTTATTTAAAT	TGGCTCAGTC
motif_5	118615	minus	1.25e-06	AATATCATTC	AAAGCGTATACAATACATTAA	CGACACTGGT
motif_5	150564	plus	1.49e-06	GAGGAGCGAC	TACGTTTATCTAATTTAGAAT	GCACCCCTAC
motif_5	173925	minus	1.77e-06	TCCTCAATTC	TTATTGTCTGTACCACTTTAT	AGAGCCAAAC
motif_5	93425	plus	1.93e-06	GGTTATCTGA	TCATGTTTAGCACTAGAGATA	TTAGCGAGGG
motif_5	106059	minus	2.68e-06	GCAGA	TGAACTTATATTTTTCAGATT	CTAGCAAAGA
motif_5	168625	minus	3.15e-06	TTTCCCGCGA	AAAATGTTAGCATAGTGCTAA	TGGGCCC
motif_5	186897	plus	5.85e-06	TTATATGACG	ATATCGTATGAAATAGTACTA	TGCTGGTTTA
motif_5	186488	plus	6.3e-06	CAATGGCCCT	ATATGTCCTACACTTTAATTA	CCCACTTACT
motif_5	138565	minus	6.3e-06	TAGCTGGATA	TATACGGTTATACTATATTAT	CTCGTGGACT
motif_5	186597	minus	1.2e-05	CGTCATACTG	ATACTCTAATTATCAGATATT	TGCCACCAGT
motif_5	166144	plus	1.2e-05	AATACCAGCA	AGTCTATTTCCGTTAAATTTT	ACACATCGTC
motif_6	195735	minus	5.32e-10	GACGCACCAG	TAATATGTAAAGCTATTTACTTGTTTTAA	CTGGGTCTCG
motif_6	80366	minus	6.23e-10	CCCCAGGCAG	AATATATATATGCATGAAGCCAAATATTA	ACTTAG
motif_6	187466	minus	1.55e-09	ACGGGATACA	TTACTTTCATTACTTAATGACATGGTATA	ATATATGTAG
motif_6	189706	plus	1.8e-09	CTTTCCTT	AAACTGTAATTACTTCATGTTATGAATCA	GTCGAAACCT
motif_6	192170	minus	6.29e-09	CACGTCCCTG	AAGTTCTTTAAAGTTCAAGCTAAATTACA	GTCACTCGGC
motif_6	145811	plus	6.29e-09	GGCTCTTTAG	AAAATTTGAAAGTTAGCTGCCTTTTATTA	CTCGCATGTC
motif_6	122530	plus	7.18e-09	GCGGCCCTTG	AATCATTTATTGCAATTTAGCAAGCTTTA	AACTTTGTCA
motif_6	185469	plus	1.06e-08	TGTATAGACG	TTATATGGAATGGTTCTTGATCAATTTTA	ACAAAACGGT
motif_6	130117	plus	1.75e-08	CATCGACATG	TTTAATGTGGTAATATATGTATATGTATA	TGTGAACTAA
motif_6	194492	plus	1.75e-08	GCTCGTACAG	TAATCGTATTAGATTAAAGCTATGATGCA	CAAGGCTGAA
motif_6	118058	plus	1.97e-08	TTAGTATGTC	AAGCATATAACATAAGAAGTTAATCTATA	TGCATGTGAA
motif_6	145875	plus	5.64e-08	CGCACGATGT	TAACGGCATAAGCATGTTGTCATTGTACA	GCATGACACA
motif_6	205994	plus	5.64e-08	AATTATCCCG	TATAAGTGTATTGTAGAAAGCAAGAAATA	ATCACAGAGT
motif_6	151985	minus	5.64e-08	TTCTCTGCGG	TATGATGTTTAGCATGAAGTAATCCTTAA	AGCA
motif_6	191177	minus	7.05e-08	CTACCGCAGC	AGATATGTATTGGTGTCAGATATTGTATT
motif_6	55019	plus	7.87e-08	CCATACATCG	TTAGGTGTATTACAGGATGTTATAATTCA	TGAGTGGAGT
motif_6	166819	plus	7.87e-08	CTCCTGGGCA	TTGGAGCAATTTGTAGTAGATAATGTTAA	GCTAGT
motif_6	173864	minus	1.21e-07	CGTGCTGG	TTATTTAATTACTTAGCTATTATAGTTAA	CGCAAAAGTA
motif_6	185864	minus	1.34e-07	CCATCGACAT	TTTTTACTAGTGATTGATGTAAAGCACTA	GGCAAAGGCC
motif_6	184001	minus	1.66e-07	GGGTTCCTCC	TATCAGACAAATCTACTTGACACAATATA	GACCTACGTA
motif_6	187701	plus	2.03e-07	CTTAGGTGAG	AAGTTTCTTTTACAGTAAGACAATGATCT	GGTGGAACAG
motif_6	136653	plus	2.03e-07	GTGCGAACGC	TTTCAGTTTATGCCAGATACCAAGGACAA	AGCTCGTTGC
motif_6	179940	plus	2.48e-07	CTGTGCAGCT	AAATAGGCAAATCTATATGTGTTGTTACT	ATCGTAAGGG
motif_6	169342	minus	2.48e-07	CGGATTCCTG	AATGAACCAAAGATATCTGCTATTTAGCT	GCATCAAGCA
motif_6	193923	minus	2.48e-07	CTTAGTGAAC	ATAATGGTATTGTCATAATACTTGGTATA	TCTCTGTCTG
motif_6	191360	minus	2.74e-07	GCAAGGGGTG	TTACTGGTTATTATATGTGCAACGGTGTA	AGCTAAGGAG
motif_6	127460	plus	2.74e-07	TGCCTGTTG	ATAATGGTGTTTTATCATGAAAAAGTTTT	GGTGACTTGA
motif_6	182890	minus	3.03e-07	TTTTTGTATC	ACTTAGGTTATACTGCTTGGTAATGTGAA	GTGTCAGAAT
motif_6	157642	plus	3.68e-07	CGAGGACCCA	TATCATTTAGTAGAATCTGTTTGATAGAA	TGCAAATGCA
motif_6	177600	minus	4.05e-07	TGCAAG	TTTTGTGTTTTGAGTCATACTAAAGTGAT	CATGGGGCAG
motif_6	151259	minus	4.9e-07	AGGC	TTAACCTTATTGAATTCAGGTCTACTGTA	AACATGTCCA
motif_6	132067	plus	6.49e-07	CCCAAGCCTC	ATTTAATGCTTACTAAATGCTAGTAAACT	CATATCATAA
motif_6	185040	minus	6.49e-07	TTCCTGAACA	TATATGCGAGTTTAAAAAGCCACAGTTAA	GCTGTTACAT
motif_6	162423	minus	7.11e-07	GCCATCGAC	TCTCATTTTAAGGTTTTAGGTTCTATACT	TTGCTGGTGT
motif_6	183357	plus	8.53e-07	GGCCGTAGCG	TGACAGTTAATGACAAAAGGGAATCTAAA	CATGGATGAC
motif_6	162698	plus	1.11e-06	GGAGCGGGAT	ATTCACCATAAGCTGAAAGCTTAGCAAAT	AATGTGTTGA
motif_6	189496	minus	1.45e-06	AATGAGCGTC	TAACACAGTTAGGTAGTAACCATTTGTTA	GTGCGATATA
motif_6	20995	minus	1.45e-06	AAAGGAATGA	ATACACGTAGAGTATTAAGGTTTTCAGCT	ATGGAAGCAG
motif_6	107874	plus	1.45e-06	GTCCGATGGT	AAACTTAGATCAAAAGCTACAATTGTGCA	CATAACTGTT
motif_6	153573	minus	2.03e-06	TGCCTCAGGT	GATTTACCTATGAGATAAGCTATTTTCAA	GCTACGGAGT
motif_6	167842	minus	2.21e-06	TGTCACT	TAGTTAAAATAGCTAGATTCTCCTTAACT	GTCACTGCAA
motif_6	574	plus	2.4e-06	TGTAGCTTTT	TAAACGCGTTTGAATCATGTAGTAGAAAA	G
motif_6	159905	minus	3.07e-06	TGGAAAGGAC	AAGACAAAAAAGCCTCTAGCTCTATTATA	CTGTGTCAGG
motif_6	152958	plus	3.07e-06	TTCAATCACA	AATATTTCAAATATTCGAGCTCGAGAAAT	CGTCGGCCGC
motif_6	188947	minus	3.32e-06	GCTGGCTGAA	TAGTGGATTAAGCTATCTCCTATACTCTA	CAGTAGCTAA
motif_6	114874	plus	3.6e-06	GGGTTAAGCC	TTAATCCATAAGCGAGAAGGTTATGGGAA	GATTGAAGCA
motif_6	169951	minus	4.21e-06	TCGTAGTATC	ATAGTATGTATTCAGGCTGAATAAGAATT	AGTT
motif_6	144640	plus	5.31e-06	CCCAACGCGC	TATAAGGTCAAAATCTTAGGAATGGATCT	CACAAGCGAG
motif_6	183505	plus	6.67e-06	ACTGCTCCTC	TATTTCGAAACGCTTGTTTGACTTATACT	AACATAGGCA
motif_6	177124	plus	6.67e-06	AGTAGC	TTAAAGTTAGCGCTTAAAGTTAGCGCTTA	AAGTTTCCTG
motif_7	193298	minus	1.63e-06	GCTATGGCCA	AAAAATAT	TTCAGCTATG
motif_7	175396	plus	1.63e-06	ACACAAGCTC	AAAAATAT	ACAGCAATCA
motif_7	191633	minus	1.63e-06	GCTTTATTAT	AAAAATAT	CCTCAAAAGC
motif_7	142147	minus	1.63e-06	CGCAGGAATG	AAAAATAT	CAAACACCGG
motif_7	190926	plus	1.63e-06	TATGAGCTTC	AAAAATAT	GCATTCGTGA
motif_7	176335	plus	1.63e-06	AGTACATCGT	AAAAATAT	ATAGCGATGA
motif_7	153185	minus	1.63e-06	TGCATCGT	AAAAATAT	ACTTGTTATA
motif_7	176639	minus	1.63e-06	CCTCTGCCTC	AAAAATAT	CGTTATCTAG
motif_7	165985	minus	1.63e-06	GATATGAAGC	AAAAATAT	TCAAGCTGCC
motif_7	116375	plus	1.63e-06	TG	AAAAATAT	GTTTGAACGG
motif_7	154440	minus	3.26e-06	GTCCGTGTCA	AAAAATTT	ACTCGAAGGA
motif_7	173855	minus	3.26e-06	CCCGCCCTCC	AAAAATTT	CGCGCCCCCG
motif_7	21462	minus	3.26e-06	ACAAGTATGC	AAAAATTT	CACATAAGCA
motif_7	178269	plus	3.26e-06	CACGTGTATC	AAAAATTT	GCAAAGTAAC
motif_7	195712	minus	3.26e-06	TGCTGTACAC	AAAAATTT	TGGCTTGCAT
motif_7	128712	plus	3.26e-06	TAAGAAGTCA	AAAAATTT	AAGACTAGCG
motif_7	147409	minus	3.26e-06	TCGTGCTGAC	AAAAATTT	TCTTTAATAC
motif_7	196439	minus	3.26e-06	TAGTCCTGTC	AAAAATTT	TGCATTCCGA
motif_7	194436	minus	3.26e-06	GGGC	AAAAATTT	ATGCCAATGT
motif_7	205852	minus	3.26e-06	TCAGCCTAAC	AAAAATTT	AGCCCTGCCG
motif_7	78072	minus	3.26e-06	TTCTCATGTT	AAAAATTT	GATATACCCT
motif_7	94516	minus	4.88e-06	CGAACTTAGT	AAAATTAT	G
motif_7	182976	minus	4.88e-06	CAATT	AAAATTAT	CTGGAAGGAA
motif_7	99469	plus	4.88e-06	AGCATATGCA	AAAATTAT	GTGCGGAAGC
motif_7	205691	minus	4.88e-06	TTTGTAGATG	AAAATTAT	GTGGGTATTG
motif_7	190380	minus	4.88e-06	TGCCAAGCGG	AAAATTAT	CAAGT
motif_7	78072	minus	4.88e-06	AACAACCTAG	AAAATTAT	GCAACTTGAG
motif_7	144600	plus	4.88e-06	GCAGGCGCTA	AAAATTAT	GCAGCACCTA
motif_7	157202	minus	4.88e-06	AGCCTTCAAG	AAAATTAT	GCTCAACGTT
motif_7	178289	minus	6.51e-06	CATGGCTGAT	TAAAATAT	TCTGTGTCCA
motif_7	193103	plus	6.51e-06	AGTGTGAGTT	TAAAATAT	CTCCTCGCGA
motif_7	195107	minus	6.51e-06	AGATAACAAC	TAAAATAT	CGCGAGTTAT
motif_7	81427	plus	6.51e-06	TTACCTATGC	TAAAATAT	TCAACCACCT
motif_7	194604	minus	6.51e-06	GTTGGATTGG	TAAAATAT	GGTGTCCCGA
motif_7	181974	plus	8.14e-06	TTGCTTGGTG	AAAATTTT	GCGACGCTGG
motif_7	120852	minus	9.77e-06	TCA	TAAAATTT	GGACATCTCA
motif_7	206516	plus	9.77e-06	CTACACTTTC	TAAAATTT	GGCTGTCGAC
motif_7	192535	plus	9.77e-06	CCGCAACGGT	TAAAATTT	CGCGCGATTA
motif_7	193602	plus	1.14e-05	GGACCGCTTC	TAAATTAT	TGCACAGCAC
motif_7	153954	minus	1.14e-05	CCGCATGAAA	TAAATTAT	CGCATCAATG
motif_7	196354	minus	1.14e-05	GGCTTGGCGT	TAAATTAT	GCGGATAAAT
motif_7	206685	plus	1.14e-05	CGCAATCCCG	TAAATTAT	TTTAGACTGT
motif_7	182241	plus	1.14e-05	GCATCAGTGT	TAAATTAT	GAGCGCGCTT
motif_7	185990	minus	1.3e-05	CCATT	TAAATTTT	CGTCACGCCC
motif_7	183454	plus	1.3e-05	GCTG	TAAATTTT	CTATCTACGC
motif_7	150878	plus	1.3e-05	CCAACTGAGG	TAAATTTT	G
motif_7	185295	minus	1.3e-05	GCGGAATTGC	TAAATTTT	AACTCTGTCG
motif_7	172026	minus	1.3e-05	TTGGGGCAGA	TAAATTTT	CGCTCAGTTA
motif_7	167824	plus	2.64e-05	CAGCCTGCTG	AAACTTTT	CACGTGTGTC
motif_8	143952	plus	4.81e-10	TATGTAGTGG	TTATTTGAATTTTAT	TGCCATACAA
motif_8	180692	minus	4.99e-09	CTTGTCGCAG	TTATTTCAATATTAT	GCTACATCAC
motif_8	143868	plus	2.11e-08	CGTCT	TTATTCCAAATATTA	CATTCGAGTC
motif_8	194028	minus	2.43e-08	GAAAGTCAAC	TTATCTGTATTATTA	CTCGGATATT
motif_8	174348	minus	3.1e-08	AGTGCGTATC	ATATTTATAATTTAT	TGGCATTCCT
motif_8	190079	minus	7.32e-08	TCTATGTAGA	TTATTCCTATCTTAT	AATACAGTCG
motif_8	205810	minus	8.5e-08	TTCAGACACC	TTATACATATTGTTA	GGATCAGAGA
motif_8	183100	plus	1.55e-07	CTTTCGCCCT	TTATAGCTATTGTAA	GACTTACGTG
motif_8	175368	minus	1.86e-07	ATCTGGCTCC	ATATTTGTATAGTAT	GGCAAGCTGC
motif_8	191186	minus	2.77e-07	AACAGCGTGC	TTATTTCAATTCGAA	GCCGCAAGAA
motif_8	186935	plus	2.77e-07	ATGTGTCGTC	TTTTTTCTATTTATT	ATGCAGCCTT
motif_8	169521	minus	3.6e-07	TCAAATCAAT	ATATTCGTGTTTTAT	AGGCCCTTGG
motif_8	187813	plus	4.08e-07	GAAAGGAACA	TTATCGGTAATATAA
motif_8	144926	plus	4.66e-07	ACTCTTCACG	TTATTCCTGATATAT	TGTATAA
motif_8	166444	plus	4.66e-07	ACATTTCCAA	ATATTTGTATTGGAT	GCAAGGCATT
motif_8	116788	plus	4.66e-07	CCGTG	TTATTGAAAATCTAA	TATGGAAAAT
motif_8	176862	minus	5.23e-07	AGGGCCACTG	TTATACAAAATAATT	CGCATGGACT
motif_8	186478	plus	7.65e-07	GCCAAATTTC	TTATTTCAGTCATTA	CTA
motif_8	168661	minus	7.65e-07	CGCTTGTCTA	TTATTGCTAATCTTT	GCTTCAGCAG
motif_8	186349	minus	8.43e-07	CTCAAGCATA	TAATTACAATATTTT	ACTAGTAGAA
motif_8	148348	plus	9.55e-07	TATTAAACGC	ATATCTGTATCTTAT	GC
motif_8	144741	minus	9.55e-07	AGAAGCTTCT	TTATAGAAAATTGAA	CACAGCGGTG
motif_8	189674	minus	9.55e-07	TTGTCGAACA	TTATCCATGTTATTA	GGGTTGGCAA
motif_8	15736	minus	1.05e-06	TTCATCA	TAATACCAATTAGAT	ATCCCGGTCA
motif_8	169605	minus	1.05e-06	CCGTTCGATG	TAATTTGAATAACAA	GCATTGCCTT
motif_8	185062	minus	1.18e-06	ACGAGCGTCA	TAATTTCAATCTGAA	TGTCTCCAGT
motif_8	119709	plus	1.31e-06	ATGCGCAAAG	TTATTCGAGTTGAAA	ACCCGTAAGA
motif_8	190994	plus	1.78e-06	TGTAGGCTAT	ATTTCCCAATTATAA	AGCTTTTAAT
motif_8	142730	minus	1.78e-06	CAGCCTTGAC	ATTTTGAAATATTTA	TACGAGCATG
motif_8	102300	plus	1.99e-06	CTTAAACCGA	TAATCTGAATTTCTA	CTTCTCAATT
motif_8	182144	plus	2.17e-06	CGGGCGTGCT	TAATTACAATATAAT	GTAAACCGTA
motif_8	146702	minus	2.41e-06	GTGAATGTGC	ATATTGAAGTAATTA	CCTCAGTAAC
motif_8	205743	minus	2.62e-06	CCCAACAACT	ATATTTGAAATCGAT	CCTTCAAGCT
motif_8	142634	plus	2.89e-06	AACTACGCGA	TTATTGTTATACTAA	ACGGTTGTTC
motif_8	196743	plus	3.44e-06	GTGCGTTGCA	ATATCGGAATCATTA	AGCGTAATTT
motif_8	121501	minus	3.44e-06	AGATATCGTG	TATTACCTATAATAT	AGGACCCTTC
motif_8	169116	plus	3.78e-06	AGCTGAGCGC	TAATACCAAAAGTTT	GTCTATAAGG
motif_8	194114	minus	3.78e-06	CCAATTCTCT	TTAATTATATTGGTT	CACATGTTAT
motif_8	143281	minus	3.78e-06	CGATCGTCTA	TAATACGTATAACAA	GCTCTTTTGA
motif_8	112377	plus	4.49e-06	AATCGCTGCG	ATATCCATAACTTTT	AAGCTGCGCG
motif_8	148310	minus	4.86e-06	CCATTTGTAC	ATTTCTCAATTAGAA	CGT
motif_8	148186	minus	5.31e-06	CGTGACTGCG	TAATATGAGATTAAT	GCACTAAG
motif_8	173261	minus	6.71e-06	CCTCGGTATA	TAATTGAAACTTTTA	CAGGACTCCT
motif_8	137945	minus	6.71e-06	GTGGACGTTC	TTATTCGTATTGAGA	CTTTTAATAA
motif_8	127161	minus	9.08e-06	AATTGTTAGC	TTATATTTGTTTCTA	GCGCGGATGA
motif_8	205928	minus	1.05e-05	TGTTTGTGTT	ATAAACCTATATATA	GTACTGAGCA
motif_8	189591	minus	1.37e-05	CGCAAACAGC	ATTTTCGTATCGATA	GTTCTATATG
motif_8	173135	plus	1.56e-05	TTGATAAGGA	TTAATCGTATCGGAA	GCTTGTATCA
motif_8	172072	plus	1.78e-05	GAACACATGC	TTATCAGAGATAATT	AATC
motif_8	182023	minus	2.14e-05		TGATATCTAATTCTA	GCGTTAAGGG
motif_9	144263	plus	9.34e-10	TTGCGAGCTA	TGAAATCAATTTTTA	CTTTCACTGC
motif_9	96705	plus	1.71e-08	GCATTGCGTT	ACATATCAATTTTAA	ACCTGCATTG
motif_9	96705	plus	1.71e-08	TTGCGTT	ACATATCAATTTTAA	ACCTGCATTG
motif_9	195583	plus	3.33e-08	CAACAGATAC	TGTAAACAGTTTTTA	CAGCGAGCTG
motif_9	191863	minus	3.85e-08	TCGTATGCAC	TGATTTCAATTTTGA	GTTAATCCCC
motif_9	141975	plus	3.85e-08	TCATATTGTC	ACATATCAAATTTCA	AGCGCTTTAC
motif_9	195469	plus	7.75e-08	GTCATGCTAT	AGATACCAATTTTGA	TGGGTGCTCT
motif_9	170071	plus	1.01e-07	GCTCATACAC	AGATAATAGATTATA	CATAGG
motif_9	193280	plus	1.31e-07	TCGTGTCGC	TGAAAACAAAGTTTA	AGTGCAAATG
motif_9	191177	plus	1.49e-07	CTTCAATACA	AGTTAACAAAGTTTA	TACTAATGAT
motif_9	128250	plus	1.49e-07	TTGTGCTCCT	AGATATCAAGATATA	TGCGACGCGG
motif_9	169989	plus	1.67e-07	CAATGTAGCT	ACATATCAATTATAA	T
motif_9	185063	plus	1.9e-07	AATAACACAA	TGAAAACAAATATCA	AAATATGGAA
motif_9	183876	minus	2.15e-07	TGTACTGGGA	AGATTTCAGCTTTTA	ACTTAGTGTA
motif_9	185670	plus	2.68e-07	TGTCTACTGT	AGTAAACAATATAAA	AGAGAAACTC
motif_9	115665	plus	2.68e-07	AGCAAGTATC	AGATAATATATTTTA	GCTGGACA
motif_9	174024	minus	3.01e-07	TGTCATGCTT	TGTTATCAATTATGA	GCGCGCGCAA
motif_9	117282	plus	4.2e-07	AGGTTGTGTT	TGATAATAGTTTTTT	GGAAGCTATG
motif_9	127161	minus	4.66e-07	CTAGCGCGGA	TGATTTCAAAATAGA	GCGTACGGAA
motif_9	184938	plus	4.66e-07	AAACCCAGCG	ACAATTCAGTTTTCA	TAGCAGGCGC
motif_9	188532	plus	5.17e-07	TGTTGACTGG	TGATAACAGATAAGA	GCTCGCTAGC
motif_9	177081	plus	5.78e-07	GTAAGTAGTT	TGTATTCAGATTTCA	TACAGCTATA
motif_9	190719	plus	5.78e-07	GGGTCAAGCA	AGTTAACAGTATACA	CGTGTATGGG
motif_9	196430	plus	5.78e-07	T	TGTATTCAGATTTCA	TACAGCTATA
motif_9	180799	minus	6.42e-07	AAAGTGAAAT	TGAAAACAAAGTTTT	TGTGATTTTG
motif_9	175651	minus	6.42e-07	TATTACATGC	ATAATTCAATTTTGA	GATCCTTATG
motif_9	127759	plus	6.42e-07	TTACGAAAGC	TGTAAACAAATGTTA	GTCCTTGCAC
motif_9	105291	plus	7.07e-07	TATAGCCATT	ACAAAACAGTGTTTA	TGCCCAGGCG
motif_9	189836	minus	7.07e-07	GCATGACTCC	TGATACCAATATTTT	AT
motif_9	128099	plus	7.77e-07	CTACCTTCAT	AGATAACAAGTTACT	CGATCAATAA
motif_9	170338	minus	8.59e-07	CATTTCATGC	TCATATCAGTATAAA	CAA
motif_9	168625	plus	8.59e-07	ATTTTTCGCG	GGAAATCAAGTTTTA	GAACCTAGAG
motif_9	173157	minus	8.59e-07	GACGCTACGG	AGTTATCAGAATTAT	GGTACGGTCT
motif_9	116342	plus	8.59e-07	ATGATAGCGC	AGAAATCATTTTAAT	CCAAACAAGG
motif_9	188939	minus	9.5e-07	GCCTGTCTA	AGATATCAGGTATCA	GATAACAGCC
motif_9	140498	minus	9.5e-07	CCTTATAAGG	TGAAAACAAGCTTTA	CTTCTTACCT
motif_9	108536	plus	1.04e-06	CCAACACAAG	AGTAAACAAAATTCT	GGAAGCCTCC
motif_9	123116	minus	1.04e-06	GTGTTTTGTG	AGATAACAGTTTGAA	AAATGGCAGC
motif_9	147845	plus	1.04e-06	GTACACTTTG	ACATACCATATTTTA	GTTACTGATG
motif_9	149072	minus	1.04e-06	CATGTATCAT	AGATATCAGTAGATA	TTAACGTTTG
motif_9	151062	plus	1.5e-06	GCAAACAAGG	TCAAATCAAATGATA	CTACGGCTAC
motif_9	142738	minus	1.64e-06	ATCTCGCACG	AGTTTCCAGTTTTTT	ACGCAATCGC
motif_9	186303	minus	1.64e-06	CCTGCTGCGA	AGTTTACAGTTTACT	GCGTCCTAAA
motif_9	174808	minus	2.13e-06	TGCGACGAGC	AGATTCTAAATTTGA	TATTGGAAGC
motif_9	182554	minus	2.96e-06	GCCTGTGATG	AGAATACAGTCTATT	TGCGGCCCTC
motif_9	205667	minus	2.96e-06	GAGCATATGC	GGATAACAAATAAGA	TCTGCAATAC
motif_9	186807	minus	3.47e-06	GTGTGTTGTA	ATATATCAGCTTAAA	GCCGATGTGT
motif_9	93425	minus	7.19e-06	AAACATGATC	AGATAACCAATAAGA	GTT
motif_9	189424	minus	8.79e-06	GAGCTATGAA	AGATTTCAGCCATTA	GGCATCGGTA
motif_9	193355	minus	1.94e-05	TAAAAGAATG	TCTATTCAGACTAGA	TCCGCAG
motif_10	117084	plus	5.05e-10	GATATGAAGC	ATACAATAAAATATA	TGTGGTCTTC
motif_10	193404	plus	1.56e-09	CTGCATCAGT	ATACAATATACAATA	AGCGTCCTAC
motif_10	164394	plus	3.39e-08	CCAGGATACA	ATACATTATCAAATA	TATATCCCCA
motif_10	180546	plus	4.58e-08	TAGTGTCTAT	ATACAGTAAAGAAAA	CGGGACTCTT
motif_10	108866	plus	4.58e-08	GCATTGACCA	ATACAATATGTTATA	TGTAAACGAC
motif_10	194943	minus	6.16e-08	TAGGCTCACA	AAACAGTATCAAAAA	TAATGCACGG
motif_10	11299	plus	7.18e-08	GTATCAACAC	TTACAGTATACTATT	TATGCCTGCT
motif_10	146418	minus	1.08e-07	CGTCAATGTT	ATACAATATTGATAA	GCAGGATGTG
motif_10	188874	minus	1.23e-07	ACGCCGCTCG	ATACAGTATACCATT	GCTCGCAAGT
motif_10	194613	plus	1.23e-07	CGTTTGTATG	ATACTGTGTAAATTA	GCTGCGCAGG
motif_10	192727	minus	2.3e-07	TTCAGACACA	ATACATTATTTTATT	AGTGGCCTTT
motif_10	170988	minus	2.3e-07	GCCGTGTGC	AAACTGTAACATTTA	AGGCTCACCA
motif_10	185131	plus	2.3e-07	TTCTTACTTG	AAACAGTTTACATTA	TCAAGTTTC
motif_10	178680	plus	2.61e-07	CGTGATATGC	AAACAGTAACCATTA	GATGTCATA
motif_10	130199	plus	2.61e-07	ATGCACGCAT	ATACAGTATATTGTT	AAGCGAGAAA
motif_10	192516	minus	2.61e-07	GTTTCGTGTA	AAACAATTAAATAAA	CTGT
motif_10	184242	plus	3.28e-07	CTACTCGTTG	TTACAGTATATACTA	AAACATTCGT
motif_10	205761	minus	4.09e-07	TGCACAAAGC	ATACAATACATTATA	GGAGACACTG
motif_10	206623	minus	4.56e-07	ACTTATAACG	TTACAAAATAATAAT	CAGACCT
motif_10	160132	minus	4.56e-07	ATATACCTAC	ATACAATTTCACTTA	CATTCTATAT
motif_10	169227	plus	4.56e-07	CGGCTTGAGC	TTACAGTAACGTTTA	GTGTATATAT
motif_10	189584	minus	5.09e-07	AGGCTACTGC	ATACTATAAAGTCTA	GCGGGAGCGT
motif_10	94026	plus	7.8e-07	GCAACGTCAA	ATACTGTATACAGTA	CTGTATTATC
motif_10	153052	plus	8.59e-07	CATGCTCTCT	ATACTGAAAACAATT	TAACTCGCCA
motif_10	186744	plus	9.51e-07	TTGGCCCCGT	AAACAGTATACTTGT	GATGCTGCTA
motif_10	129948	minus	1.05e-06	ATCGGCGCAT	ATACAGTATGGTCTA	CTTCG
motif_10	176285	minus	1.05e-06	GGACGGCTAG	ATACAATGATCATTA	ATACAGTGTC
motif_10	127955	plus	1.05e-06	TTAAGTGG	ATACTGTGACAAATT	GACTGCGCTA
motif_10	146632	plus	1.05e-06	TCCTCAGTGT	ATACAATTTAGGATA	GAAAGTAATT
motif_10	169303	minus	1.15e-06		ATACTGTGAAAATAT	GTGCCCTAAT
motif_10	152866	plus	1.15e-06	GCTTGCTATT	AAACTATGTCAAATT	GTGCAGCGAG
motif_10	179281	plus	1.4e-06	GCAAGTGGGC	ATACACTATAACCTA	ACGCCGGGCA
motif_10	177885	plus	1.53e-06	TCATTACCCT	ATACTATATGATTGA	GAAGACCAAT
motif_10	206459	plus	1.84e-06	TATGGTCGCG	ATACATAATCAATAT	CATGATACTA
motif_10	167865	plus	1.84e-06	ATGCTCCACA	TTACTGTTTATTTAA	AAACTCGCGC
motif_10	167776	minus	1.84e-06	TGCTGAT	ATACAGTAATTCAAT	ATGAAACTAC
motif_10	8258	plus	1.84e-06	GCAGTAGGAG	ATACAGTAAAGATCA	CGACACATGC
motif_10	135765	minus	1.84e-06	AGACTCCAAT	TTACAATATCTTAGT	ATGGCAAAGA
motif_10	182629	minus	2.02e-06	TGTATACAAG	AAACTATATTAACAA	GCGCAAGGTC
motif_10	206637	plus	2.85e-06	TTCCGTCCCG	AAACTCTATCGATTT	GCAACTCGTC
motif_10	184510	plus	3.1e-06	GCT	AAACAGAATATTAGT	AACCTTTGTC
motif_10	190215	plus	3.97e-06	TTCTATGCAT	ATTCAGTAACGTTTA	AACCTAGGCA
motif_10	196755	minus	3.97e-06	TCGATTCATC	ATAAAGTATGAAAAT	A
motif_10	181988	minus	5.45e-06	GTGTAAGCA	ATACAGATAAAGTTA	TAGGTGTCAG
motif_10	94870	plus	8.51e-06	GTAGTTCGCA	ATACTAAATCGCTAA	CCGAGTGAGC
motif_10	173683	plus	9.15e-06	GC	TAACCATATCATTTT	CTAACAAAAT
motif_10	195860	plus	1.13e-05	TCACCAAGAG	TAACACTTTACTAAT	ATCAATCGGG
motif_10	168860	minus	2.44e-05	TTTTGTACCA	ATAGACTGTTAAATT	CTGCGCCCCT
