# Supplementary material for: Genome-Wide Identification of Regulatory Elements and Reconstruction of Gene Regulatory Networks of the Green Alga Chlamydomonas reinhardtii under Carbon Deprivation
Source: PLoS One. 2013 Nov 1;8(11):e79909. doi: 10.1371/journal.pone.0079909 (PMC3816576; doi:10.1371/journal.pone.0079909)
Supplement: Table S8 — Primer sequences. Excel file listing the sequences of the oligonucleotides used as primers for transcript profiling of TF and TR genes. Protein ID, transcript ID, gene family name, and forward and reverse primer sequences are provided. (XLS) [file pone.0079909.s008.xls]

## Sheet: Table S8
Table S8. Primer sequences.
Protein ID *	Transcript ID *	Gene family	Forward primer (5´->3´)	Reverse primer (5´->3´)
6783	fgenesh1_pg.C_scaffold_7000334	SNF2	AAGTCAAACGGACCGGATGAGG	TGTTGGGCGTACTGCTGTTGTTG
6823	fgenesh1_pg.C_scaffold_7000374	SET	ACAAGCAGCAACAACAGCAGCAG	ATCACATCAGGTTCCCGATGCACC
13217	fgenesh1_pg.C_scaffold_18000047	SNF2	AAGACAGCCACCGTCATCACCTTC	TCCCAGAACTCCAGCATGGATTGC
19751	fgenesh1_pg.C_scaffold_52000016	AP2-EREBP	TGCCTCCACCGTACCACAACATTG	TAGCCATAGCCATACGTCGTCGTC
22211	fgenesh1_pg.C_scaffold_94000028	C3H	AACCACCGGACAAACGAGACG	AGATCTGGCCCTGCATCGTGAC
34069	estExt_fgenesh1_pg.C_280053	FHA	CCGGTGCCTAATGCTGTTCAATCC	TGCCGGAATAAACCTCAAGGCTCG
53522	estExt_GenewiseH_1.C_70037	FHA	AACGGCCAGTACTTTGTCAGCAGC	TGGAAGCCGTACCACTGCATCTTG
75247	gwW.45.133.1	AP2-EREBP	CAAGTACGCGGCTGAGATCC	TAGGTTCCAAGCCACAAGCGG
93505	fgenesh1_est.C_scaffold_5000041	SBP	GTTGACAAGTGCAACCAGGCGATG	TATCCGAAGCCGCTGATACTGCTC
93901	fgenesh1_est.C_scaffold_2000026	Orphans	AGACCTACAAGCCCGAGGACAG	TGACCAGGAACGCCTCAATGC
94169	fgenesh1_est.C_scaffold_10000094	C3H	ATCAATGCACACTAGGGAAGCCGC	AAAGACAGTCCGTCACTCCACGTC
95196	fgenesh1_est.C_scaffold_28000028	bZIP	TGATGAGCAGCAAGGACGAGTACG	TCTGACCCGAATCGTCGGAGAAAG
101275	e_gwH.16.88.1	CCAAT	GGGCGACGATGCAAAGGAATTCAG	GCACTCTGCAAGTGCTGTAAGAGC
104871	e_gwH.34.98.1	FHA	AGCGCCTTCATCTACGATCCC	CTTGATGCGCTGCTTGTTCAG
105687	e_gwH.38.105.1	C3H	CACGTGATGCACAAGCCCAGT	CGTGGTCGCAGTCCATCAGTC
106059	e_gwH.39.39.1	PLATZ	TTCCTGTCCGCAACCTACTTCCAG	GCACTCGTTCTTCTTGTGATGCCG
106655	e_gwH.45.68.1	MYB	ACAAGTGGTCCGTTATCGCCAAGC	GGTTCTTGACTGCGTTGTCTGTCC
106739	e_gwH.46.36.1	SBP	AGGCGCACTTCAAAGCCGAGTATG	GGCTGGAACTTGTTACACTGCTGG
107654	e_gwH.64.49.1	C3H	ACTGCAAATTCGCAGACACATGC	GAAGCCGCACTCGTTGTTCTTG
107982	e_gwH.71.56.1	AP2-EREBP	AGATACGCGACCCGCTCAAGG	CGCTGTCAAATGTGCCCAGCC
108149	e_gwH.74.33.1	SBP	CGGTCGCAGCTTGCAAAACAG	TGGTCCTCGCACAGCTTGAAG
108444	e_gwH.81.18.1	SBP	TCTGCCAGCAATGCGGAAAGTG	AGAGTGGCGATGCAGCTCTTCTTG
111277	e_gwW.8.20.1	SNF2	TGTTCCTGGACTCAAGCAACACGG	ATGCGGCACCTGAAACTTGTCAGC
111791	e_gwW.7.372.1	CCAAT	ATCACGTCGGAGGCTAGTGACAAG	CGTCGCCGTTAATTGTTTTCCGC
112628	e_gwW.3.655.1	MYB-related	ACATTATCACGAAGCAACGGGAGC	ATTTTCCGCCAGGCACGTCCATAG
113031	e_gwW.6.283.1	E2F-DP	ACCAGCGAGACCAAGCTGTTTCTG	GAAATCTTCACCTCCACTGTGGCG
115254	e_gwW.13.162.1	SBP	AGTTCGACGGCAGCAGGCGCA	CAGCTTCTTGGCTCGCCGCATGTT
116834	e_gwW.1.432.1	E2F-DP	ACGAGCAGGAAAGGGAGCTAGATG	TTCTCAGACAACGCCTGTATCGCC
117345	e_gwW.19.26.1	SNF2	CGCTCCTGCAACACCATGAAGAAG	TGCAAAACACCACCTGCTCCAC
117655	e_gwW.20.153.1	CCAAT	TGCCAAGGCGTGTGAGATGTTC	GGCACAATGTCGATCAGGAAGTC
117914	e_gwW.22.121.1	HSF	ATGGATTTCGCAAAGTGGACCCCG	TTCCTTCTTGCCCCGCACAAAGTG
118487	e_gwW.23.151.1	SET	TTCTCCAAGCGGATGTACGCCAAC	TCCAACACCTCGCCAATGTACTCG
119283	e_gwW.27.121.1	MYB	AAGAACGACCTTCGGCCCAACATC	AGCACGTACTCCTCCTTGAGTGAC
120035	e_gwW.31.178.1	C2C2-Dof	AGCATGGACACCAAATTCTGCTAC	CGATGCTCATTGCTTGCCTTG
120259	e_gwW.35.20.1	Jumonji	TACCTGGCATACCTCCAACACG	AGGTGCCGTCAAACACATACAGC
121606	e_gwW.50.58.1	SBP	TCAACAGTGCTCGCGTTTCCAC	ATCATGCGGCACGTCCTGTTTG
122706	e_gwW.71.31.1	HSF	AGCGGCAAAAGCTTCATCGTCTG	TGGCGCACAAAGGAGGAGAAGTTG
122939	e_gwW.73.33.1	PHD	AGGGCTACGACGACACGCTTTG	AATTTCCTCCAGTGGCGGGTCCAG
123164	e_gwW.83.55.1	MYB-related	GGATGGTTCTCGCTTACAGACTCG	TAGAGTTTCAGCGCCTCCACGAAG
126346	estExt_gwp_1H.C_70177	Orphans	GTGAACGATCTGCGAGAGAACGTG	TGTGGAACACCTGTATGATGCGGC
126810	estExt_gwp_1H.C_30224	CSD	AAAGGCTTCGGCTTCATCACGC	TCCGAGTTGATGTTGGTCTGGTGC
127044	estExt_gwp_1H.C_60003	C2C2-GATA	AGTGCCCTACACCAGCTTTAAGCC	CTTTCCGGTGAGCAAAGCTTCAGG
129649	estExt_gwp_1H.C_190094	MYB	GGAAGTCTGCCAAGCAGTGCAAAG	ATGCAGCAGCTTCTCATCCTCCTC
135484	estExt_gwp_1W.C_110128	SNF2	ACGCTGACATTGACGCCATCATC	TCCGTGAACTGCTGCATCTTCTGG
135809	estExt_gwp_1W.C_130065	CCAAT	TGCGCTAATGACACGGTGGAGATG	TGGACAGAAGCTGGATGAACTCGG
142283	Chlre2_kg.scaffold_3000256	HMG	TGAAGTCCGAGAACCCTGGCATTG	TCGTACTCCTTCTTGTCGTCAGCG
142476	Chlre2_kg.scaffold_3000449	C3H	AGTGCAAGAGTGACCGAAAATGGC	CGGCACGCTCCAATCTTGAAGTAG
142507	Chlre2_kg.scaffold_3000480	MYB-related	AGGCGTACCAAGTGATAGCCGATG	CCATTCGCACTAGCAACTAGCGAC
142718	Chlre2_kg.scaffold_6000208	FHA	ATAAAGAAAAGGGCGGCTCGGAGG	CCCTGGCAAGCTGTGAAAATCCTG
142793	Chlre2_kg.scaffold_6000283	SET	TATAGCTCCTGAACGTGGCTCTGC	AAAACCAAGGCCCACGACCATTC
145251	Chlre2_kg.scaffold_13000164	HMG	CTCACGCCCTACATCTTGTTCTTC	TTCCACAACTGCCCCATCTTGG
145450	Chlre2_kg.scaffold_14000083	SNF2	AACTGGCACGCTGAGATGGACAAG	TGGAACAGGTGTTGCTGACGAAGC
146239	Chlre2_kg.scaffold_1000063	C3H	TGGAGGCGAAGAAGAAGGACAAGG	TGGTCGGCAGAAAAATGTTGCCC
147286	Chlre2_kg.scaffold_18000211	bZIP	AATGGAGCTTGGACTCGCAGAGAG	TGCCATTTAGGTAGGCTGCTAGGG
147364	Chlre2_kg.scaffold_19000038	CCAAT	AAGCAAAAGGTGGACAAGGCCG	ACGCCTTCTCAATGCTGTTGTGC
148821	Chlre2_kg.scaffold_24000220	SBP	GGTTTGGCAGCATTCAGCATTGTG	CAGCATCAACTCGCGTTGAGATCG
149109	Chlre2_kg.scaffold_28000057	MYB-related	ACACCGACTTACACAGAGACGTGG	TAAGTGTCCCGACGCACAATCTCG
149159	Chlre2_kg.scaffold_28000107	Orphans	TGACAAGGTCATTCGCTACGCCAC	ATCTTCCACGCCTCAATCTCCTCC
149734	Chlre2_kg.scaffold_27000003	C2H2	AGCAGTAGCGGCAGTGCAAATG	TATGTGCCCCAACACGCTTCCTTG
151215	Chlre2_kg.scaffold_33000083	HMG	TATTCAGCAACGCTATGCGGGCAG	TGACCTCGCCGAAATCAATGCCAG
152660	Chlre2_kg.scaffold_48000084	Orphans	GGGAAAAAGCTTAAGGAGCAGGGC	ATCGCGTTGCGATTTGACCACC
153371	Chlre2_kg.scaffold_60000060	SET	TCTGCAAGCCCAACAGCAACAG	TGCTGCAAGGCAAGTCCGTATTG
153832	Chlre2_kg.scaffold_68000004	SET	AACCATCATTGTGAGGCGGCGAAC	ATGTGCGCCACGTAGTTTAGCAGC
153922	Chlre2_kg.scaffold_69000044	C3H	ATAGCAACAGCGCTGAGCAGAC	TGTTGCTGATGCAGGAGTACCG
159133	acegs_kg.scaffold_38000029	C2C2-CO-like	CGGCGACGTTCAAGGAAATCAAGG	ATGTCGAGCCAGTTGTTGTCCAGG
160281	acegs_kg.scaffold_89000008	FHA	CTCGTGAAGGCGAATTTCTCAGGC	ATCGCTACGCGCAACAATGGTC
166515	fgenesh2_pg.C_scaffold_7000434	Pseudo ARR-B	ATGCCAGAGGTTACCGGGTTTGAC	ATCGGCAAAGGTCTCTCCATGCAC
168290	fgenesh2_pg.C_scaffold_4000341	Orphans	ACGACGAGGATTACGGCTATGG	GGCCTCTGCTCTATTTGGTCGAAG
168369	fgenesh2_pg.C_scaffold_2000015	ABI3VP1	AACAACAGCAGCCGCATGTACC	AACACCATTACATCGCCCACCTCC
168936	fgenesh2_pg.C_scaffold_9000075	MYB-related	AGCCAGAAGGACATGGACAACC	CGTGCACGTTGGTCTTGAACAG
169967	fgenesh2_pg.C_scaffold_12000026	bZIP	GCGCATTGAGCTGATGCAGATG	TGATGATGCGAGTGCGTGTG
170309	fgenesh2_pg.C_scaffold_13000060	Jumonji	ATCAATGTGCCCATCCGGCAGAAC	CTTTGAACTCCGCCACAGACATCG
170879	fgenesh2_pg.C_scaffold_14000329	AP2-EREBP	TACCGCGGAGTCACCCGACA	TCCGTGAACTCACCCAGCAGCA
171307	fgenesh2_pg.C_scaffold_16000183	bHLH	CTGCTACTATGTGCAGGCAAGTCG	ATAAAGAAGCAGCCGACCGCAGTG
171659	fgenesh2_pg.C_scaffold_1000280	C2C2-GATA	TGTTGTTGGTTGCCGCGTTTGG	TACGAACAAATCGCGCCCACAG
171833	fgenesh2_pg.C_scaffold_1000454	SBP	ATCCTTGGAGCGAAAGCAGCAG	TCTGTCAGGTCAGCAGTGCATC
174174	fgenesh2_pg.C_scaffold_24000249	FHA	CAACGGCACCTTTTTGAACGGC	ACGTCCTTCTCCAACAGCTCGTAG
174408	fgenesh2_pg.C_scaffold_28000008	Pseudo ARR-B	ATGTATGCGGTGGACGCGAATG	ATGCGGCGGCATCAGTGATATGAC
177573	fgenesh2_pg.C_scaffold_43000027	RWP-RK	TGGCCGACCTGAAGCTGTACTATG	TTGAAGCACGACAGGCTGAAGC
177618	fgenesh2_pg.C_scaffold_43000072	SNF2	ATTCGGGAGCCGAACAACACCTAC	ATGTGCCCGATTTTATCGCCGC
177657	fgenesh2_pg.C_scaffold_44000001	AP2-EREBP	ATGGGAAGCCCGCAAGCGATAAAC	GTTCTTACGATTCCAGCAGACGCC
179289	fgenesh2_pg.C_scaffold_66000003	C2C2-GATA	TAGCTACGCATGATGGCAACGGTG	TCAGCGCAACCTTGGTGGTGATAG
180087	fgenesh2_pg.C_scaffold_82000073	SNF2	AACCCCAAGATGAAGCTGGTGGAG	ATCAGGTTGTTCTGGATGGGCGTG
180470	fgenesh2_pg.C_scaffold_87000015	Orphans	AGGCGCAGCATCTCAAGGTTAAGC	ATCTGGCTCACGTAGTTTCCCTCG
180819	fgenesh2_pg.C_scaffold_111000009	CCAAT	CGTGTCAGACCTGGTGCTCTGG	AGCACCTCGGCCGTGAGGTA
181226	fgenesh2_pg.C_scaffold_692000001	FHA	TCTGCCAGCAAAAGTTTGGCTCC	TTGCGACCGATTCGGAATGGAAC
183777	estExt_fgenesh2_kg.C_10285	bHLH	CCGCCGAACTCGAATCAATGAGAG	TGATGACCTCCTCCAGAAAGCACG
184359	estExt_fgenesh2_kg.C_230055	MYB-related	GCGCACAGTCCCTTCGTCTAATTC	ATCTCGGTCCAACTGTTACCCAGC
184386	estExt_fgenesh2_kg.C_280024	HMG	ATCAAGGCGCAGAACCCTGACAAG	TCCGACATCCCCTTCCAAATGGAC
186976	estExt_fgenesh2_pg.C_50434	PLATZ	GACACAGCAAGTACGCTTACCAGC	AGTAAAATAGCCACCTCCAGCCGC
187405	estExt_fgenesh2_pg.C_60109	PHD	TGGACTCGATTACGCCACAGAACC	ACGTGCTGCTTTACATTGGGTGGG
187531	estExt_fgenesh2_pg.C_60308	bZIP	CAGGTGATTGCAAGCCTGAAGGAC	GCACTTCAATGCCTCGTCGATCTC
188131	estExt_fgenesh2_pg.C_90026	SNF2	CATCTTTGACAGCGACTGGAACCC	CCGCTCGTCACAAAGCGGTAAATG
188544	estExt_fgenesh2_pg.C_100357	SNF2	AGGCGACACTGAGTTACCTGATGC	TGGAGATGATGCGGGGTACTATGC
188627	estExt_fgenesh2_pg.C_110140	MYB-related	GGTTTTGACGCTGTGCAATGCAAC	ATGGCCCGCTCACTCTTGTGTAAC
188711	estExt_fgenesh2_pg.C_110254	Jumonji	ATGCCCCTGTACCTCTTCGACAAG	AAACTGCTCCGGTACGTGGTAGTC
189373	estExt_fgenesh2_pg.C_140328	PHD	ACACATAGCACTCATTGCCCTGCC	AGACTGCGAATGCGAAACGAGC
189471	estExt_fgenesh2_pg.C_150166	CCAAT	TCACGTCAAATGCGGAAAGCAGC	GCCACAAGCGCATCCAAGAACATC
189879	estExt_fgenesh2_pg.C_10357	HMG	ATTCCCCACCGACGACGATATCAG	GTTCTTCTCGTTCTTTGCCGCCAG
190311	estExt_fgenesh2_pg.C_180098	FHA	CCATTGAAGGTGACAAGGTGCTGG	ACTCATCACCGAACACGATCTCCC
190315	estExt_fgenesh2_pg.C_180104	Orphans	AAGCCTCGTTCTGTGCATCGTC	ACCCGGGTTAGCGGAATGAATC
190458	estExt_fgenesh2_pg.C_190061	Sigma70-like	ATCCGTCAGATTGAGGCCAAGG	AGCTTGCCGCTCACGTCAATAG
190589	estExt_fgenesh2_pg.C_190258	C2H2	ATCTAGCGAGCGGCACAACGAATC	GAAGCACCTAAGAAACGGAAGGGC
191829	estExt_fgenesh2_pg.C_250060	FHA	TTTTGACGCCGCAGAAATGGACGC	TTGGTTTTCTTTGTCCGCCCGAGC
192634	estExt_fgenesh2_pg.C_310136	C3H	CTGGATTTGTCAACGGCTGTGC	ACAAAGACAGCGTGGCCTAACG
192899	estExt_fgenesh2_pg.C_330097	HMG	AGAAGAAGTTCCAGGACTTGGCGG	TAAGCAGCTCCACACCATACGCTC
193280	estExt_fgenesh2_pg.C_400083	FHA	AGATGACGCTGTGGAAGCTTGTCC	TTGCGACCGATTCGGAATGGAAC
193299	estExt_fgenesh2_pg.C_410029	Orphans	GTCGTCATCCTGTTCTCGGACATC	TGAAGCGGTCTGTGAGCTTGTC
193672	estExt_fgenesh2_pg.C_450097	bZIP	TGGAGCTGCCAAAGCTACTAAGCC	TGACCCTTGTTGCCCATTCCATCG
193681	estExt_fgenesh2_pg.C_450107	PHD	AAAGCACCACTAGCTGCCATCCTG	TCTCGCCGTTCTAGCGACTCATAC
194168	estExt_fgenesh2_pg.C_570011	Orphans	ACCTCTTCACCAACCTGTTCACGC	AAGCCCCAGGAAGATGAAGGTCAG
194555	estExt_fgenesh2_pg.C_690037	C3H	AGTGCCAGGTGAACAACGGTGTAG	ACGCCTTTGACGAAGTCGTAGCAG
195154	estExt_fgenesh2_pg.C_940001	SET	AAGGATGTTGATCCGCACGCGAAG	AGCTCCAAAAGCTGAGCCACTGAC
195786	BIS_E2F	E2F-DP/BIS_E2F {E2F1}	ATCCGCTGGAAGATGTCACAGGAG	GCCGAGGTCATGAAGCGAATGTTG
195787	BIS_DP	E2F-DP	ACCAGCGAGACCAAGCTGTTTCTG	GAAATCTTCACCTCCACTGTGGCG
195838	FER_fgenesh1_est.C_scaffold_27000019	RWP-RK	TTCCGTGAGGAGGTGTACGACAAC	ATTGGCCTGGCGCAGCTTCTTAAC
195840	FER_158808	RWP-RK	ACAGCAGCAGCATCAGGCGAATAG	AATGTAGCGGTAGCGACTGCGAAG
195860	FER_estExt_fgenesh2_pg.C_260253	RWP-RK	TGAACAGCCATTGTGGACCCAACC	TCGGACGCTTCCAACATTTGGTG
195891	FER_158168	RWP-RK	ACCGCCTGAGCAATGCTTTATCG	GCTCATTAGCATGTCCATGCAGCC
195917	FER_171222	RWP-RK	AGCCATAGCCATAGCTACAGCCAC	GGTGAAAAGAAAGGATGCGGCTCC
195918	FER_rwp13	RWP-RK	ACGACGAAGACTTCGGCTTTGACG	TGAAAGACCTTTCGCAACGCATCC
196759	CNA_query	SNF2	TAGCACGTCCCAGCCTGCTTTTAG	ATGCATTGTAAGCCCCGCTCCAAG
24120	estExt_fgenesh1_pm.C_150006	carbonic anhydrase	CTCGGTCCAAGTCATCAACAACGG	GCGTAGTTGTAAGTCCACTGCACC
* Identifiers from JGI genome annotation v.3.1
