# Supplementary material for: Genome-Wide Identification of Regulatory Elements and Reconstruction of Gene Regulatory Networks of the Green Alga Chlamydomonas reinhardtii under Carbon Deprivation
Source: PLoS One. 2013 Nov 1;8(11):e79909. doi: 10.1371/journal.pone.0079909 (PMC3816576; doi:10.1371/journal.pone.0079909)
Supplement: File S1 — CCM_IOTA_GRN. This file contains the information about the nodes and node attributes of the reconstructed gene regulatory network of the CCM in Chlamydomonas, which can be explored in a dynamic manner. This file can be visualized with the open source bioinformatics software platform Cytoscape (http://www.cytoscape.org). (TXT) [file pone.0079909.s012.txt]

<?xml version="1.0" encoding="UTF-8" standalone="yes"?>
<graph label="pairs_CCM_CROPS%20for%20cytoscape_03032011.txt" xmlns:dc="http://purl.org/dc/elements/1.1/" xmlns:xlink="http://www.w3.org/1999/xlink" xmlns:rdf="http://www.w3.org/1999/02/22-rdf-syntax-ns#" xmlns:cy="http://www.cytoscape.org" xmlns="http://www.cs.rpi.edu/XGMML"  directed="1">
  <att name="documentVersion" value="1.1"/>
  <att name="networkMetadata">
    <rdf:RDF>
      <rdf:Description rdf:about="http://www.cytoscape.org/">
        <dc:type>Protein-Protein Interaction</dc:type>
        <dc:description>N/A</dc:description>
        <dc:identifier>N/A</dc:identifier>
        <dc:date>2011-06-17 12:41:43</dc:date>
        <dc:title>pairs_CCM_CROPS%20for%20cytoscape_03032011.txt</dc:title>
        <dc:source>http://www.cytoscape.org/</dc:source>
        <dc:format>Cytoscape-XGMML</dc:format>
      </rdf:Description>
    </rdf:RDF>
  </att>
  <att type="string" name="backgroundColor" value="#ffffff"/>
  <att type="real" name="GRAPH_VIEW_ZOOM" value="0.449480642115203"/>
  <att type="real" name="GRAPH_VIEW_CENTER_X" value="576.5"/>
  <att type="real" name="GRAPH_VIEW_CENTER_Y" value="509.5"/>
  <att type="string" name="__layoutAlgorithm" value="grid" cy:hidden="true"/>
  <node label="101275" id="-123">
    <att type="string" name="canonicalName" value="101275"/>
    <graphics type="ELLIPSE" h="40.0" w="40.0" x="764.0" y="719.0" fill="#33cc00" width="1" outline="#006600" cy:nodeTransparency="1.0" cy:nodeLabelFont="SansSerif.bold-0-16" cy:borderLineType="solid"/>
  </node>
  <node label="104871" id="-122">
    <att type="string" name="canonicalName" value="104871"/>
    <graphics type="ELLIPSE" h="40.0" w="40.0" x="659.0" y="707.0" fill="#33cc00" width="1" outline="#006600" cy:nodeTransparency="1.0" cy:nodeLabelFont="SansSerif.bold-0-16" cy:borderLineType="solid"/>
  </node>
  <node label="142476" id="-121">
    <att type="string" name="canonicalName" value="142476"/>
    <graphics type="ELLIPSE" h="40.0" w="40.0" x="759.0" y="559.0" fill="#33cc00" width="1" outline="#006600" cy:nodeTransparency="1.0" cy:nodeLabelFont="SansSerif.bold-0-16" cy:borderLineType="solid"/>
  </node>
  <node label="142718" id="-120">
    <att type="string" name="canonicalName" value="142718"/>
    <graphics type="ELLIPSE" h="40.0" w="40.0" x="722.0" y="633.0" fill="#33cc00" width="1" outline="#006600" cy:nodeTransparency="1.0" cy:nodeLabelFont="SansSerif.bold-0-16" cy:borderLineType="solid"/>
  </node>
  <node label="160281" id="-119">
    <att type="string" name="canonicalName" value="160281"/>
    <graphics type="ELLIPSE" h="40.0" w="40.0" x="651.0" y="823.0" fill="#33cc00" width="1" outline="#006600" cy:nodeTransparency="1.0" cy:nodeLabelFont="SansSerif.bold-0-16" cy:borderLineType="solid"/>
  </node>
  <node label="168936" id="-118">
    <att type="string" name="canonicalName" value="168936"/>
    <graphics type="ELLIPSE" h="40.0" w="40.0" x="776.0" y="590.0" fill="#33cc00" width="1" outline="#006600" cy:nodeTransparency="1.0" cy:nodeLabelFont="SansSerif.bold-0-16" cy:borderLineType="solid"/>
  </node>
  <node label="179289" id="-117">
    <att type="string" name="canonicalName" value="179289"/>
    <graphics type="ELLIPSE" h="40.0" w="40.0" x="730.0" y="591.0" fill="#33cc00" width="1" outline="#006600" cy:nodeTransparency="1.0" cy:nodeLabelFont="SansSerif.bold-0-16" cy:borderLineType="solid"/>
  </node>
  <node label="187531" id="-116">
    <att type="string" name="canonicalName" value="187531"/>
    <graphics type="ELLIPSE" h="40.0" w="40.0" x="762.0" y="622.0" fill="#33cc00" width="1" outline="#006600" cy:nodeTransparency="1.0" cy:nodeLabelFont="SansSerif.bold-0-16" cy:borderLineType="solid"/>
  </node>
  <node label="189879" id="-115">
    <att type="string" name="canonicalName" value="189879"/>
    <graphics type="ELLIPSE" h="40.0" w="40.0" x="752.0" y="776.0" fill="#33cc00" width="1" outline="#006600" cy:nodeTransparency="1.0" cy:nodeLabelFont="SansSerif.bold-0-16" cy:borderLineType="solid"/>
  </node>
  <node label="194168" id="-114">
    <att type="string" name="canonicalName" value="194168"/>
    <graphics type="ELLIPSE" h="40.0" w="40.0" x="447.0" y="685.0" fill="#33cc00" width="1" outline="#006600" cy:nodeTransparency="1.0" cy:nodeLabelFont="SansSerif.bold-0-16" cy:borderLineType="solid"/>
  </node>
  <node label="195838" id="-113">
    <att type="string" name="canonicalName" value="195838"/>
    <graphics type="ELLIPSE" h="40.0" w="40.0" x="786.0" y="685.0" fill="#33cc00" width="1" outline="#006600" cy:nodeTransparency="1.0" cy:nodeLabelFont="SansSerif.bold-0-16" cy:borderLineType="solid"/>
  </node>
  <node label="195918" id="-112">
    <att type="string" name="canonicalName" value="195918"/>
    <graphics type="ELLIPSE" h="40.0" w="40.0" x="776.0" y="752.0" fill="#33cc00" width="1" outline="#006600" cy:nodeTransparency="1.0" cy:nodeLabelFont="SansSerif.bold-0-16" cy:borderLineType="solid"/>
  </node>
  <node label="93901" id="-111">
    <att type="string" name="canonicalName" value="93901"/>
    <graphics type="ELLIPSE" h="40.0" w="40.0" x="473.0" y="605.0" fill="#33cc00" width="1" outline="#006600" cy:nodeTransparency="1.0" cy:nodeLabelFont="SansSerif.bold-0-16" cy:borderLineType="solid"/>
  </node>
  <node label="95196" id="-110">
    <att type="string" name="canonicalName" value="95196"/>
    <graphics type="ELLIPSE" h="40.0" w="40.0" x="741.0" y="808.0" fill="#33cc00" width="1" outline="#006600" cy:nodeTransparency="1.0" cy:nodeLabelFont="SansSerif.bold-0-16" cy:borderLineType="solid"/>
  </node>
  <node label="149734" id="-109">
    <att type="string" name="canonicalName" value="149734"/>
    <graphics type="ELLIPSE" h="40.0" w="40.0" x="271.0" y="660.0" fill="#33cc00" width="1" outline="#006600" cy:nodeTransparency="1.0" cy:nodeLabelFont="SansSerif.bold-0-16" cy:borderLineType="solid"/>
  </node>
  <node label="106059" id="-108">
    <att type="string" name="canonicalName" value="106059"/>
    <graphics type="ELLIPSE" h="40.0" w="40.0" x="340.0" y="740.0" fill="#33cc00" width="1" outline="#006600" cy:nodeTransparency="1.0" cy:nodeLabelFont="SansSerif.bold-0-16" cy:borderLineType="solid"/>
  </node>
  <node label="180087" id="-107">
    <att type="string" name="canonicalName" value="180087"/>
    <graphics type="ELLIPSE" h="40.0" w="40.0" x="238.0" y="672.0" fill="#33cc00" width="1" outline="#006600" cy:nodeTransparency="1.0" cy:nodeLabelFont="SansSerif.bold-0-16" cy:borderLineType="solid"/>
  </node>
  <node label="75247" id="-106">
    <att type="string" name="canonicalName" value="75247"/>
    <graphics type="ELLIPSE" h="40.0" w="40.0" x="547.0" y="548.0" fill="#33cc00" width="1" outline="#006600" cy:nodeTransparency="1.0" cy:nodeLabelFont="SansSerif.bold-0-16" cy:borderLineType="solid"/>
  </node>
  <node label="187405" id="-105">
    <att type="string" name="canonicalName" value="187405"/>
    <graphics type="ELLIPSE" h="40.0" w="40.0" x="358.0" y="639.0" fill="#33cc00" width="1" outline="#006600" cy:nodeTransparency="1.0" cy:nodeLabelFont="SansSerif.bold-0-16" cy:borderLineType="solid"/>
  </node>
  <node label="106739" id="-104">
    <att type="string" name="canonicalName" value="106739"/>
    <graphics type="ELLIPSE" h="40.0" w="40.0" x="150.0" y="807.0" fill="#33cc00" width="1" outline="#006600" cy:nodeTransparency="1.0" cy:nodeLabelFont="SansSerif.bold-0-16" cy:borderLineType="solid"/>
  </node>
  <node label="115254" id="-103">
    <att type="string" name="canonicalName" value="115254"/>
    <graphics type="ELLIPSE" h="40.0" w="40.0" x="583.0" y="372.0" fill="#33cc00" width="1" outline="#006600" cy:nodeTransparency="1.0" cy:nodeLabelFont="SansSerif.bold-0-16" cy:borderLineType="solid"/>
  </node>
  <node label="107654" id="-102">
    <att type="string" name="canonicalName" value="107654"/>
    <graphics type="ELLIPSE" h="40.0" w="40.0" x="607.0" y="492.0" fill="#33cc00" width="1" outline="#006600" cy:nodeTransparency="1.0" cy:nodeLabelFont="SansSerif.bold-0-16" cy:borderLineType="solid"/>
  </node>
  <node label="119283" id="-101">
    <att type="string" name="canonicalName" value="119283"/>
    <graphics type="ELLIPSE" h="40.0" w="40.0" x="680.0" y="315.0" fill="#33cc00" width="1" outline="#006600" cy:nodeTransparency="1.0" cy:nodeLabelFont="SansSerif.bold-0-16" cy:borderLineType="solid"/>
  </node>
  <node label="135484" id="-100">
    <att type="string" name="canonicalName" value="135484"/>
    <graphics type="ELLIPSE" h="40.0" w="40.0" x="757.0" y="438.0" fill="#33cc00" width="1" outline="#006600" cy:nodeTransparency="1.0" cy:nodeLabelFont="SansSerif.bold-0-16" cy:borderLineType="solid"/>
  </node>
  <node label="135809" id="-99">
    <att type="string" name="canonicalName" value="135809"/>
    <graphics type="ELLIPSE" h="40.0" w="40.0" x="739.0" y="400.0" fill="#33cc00" width="1" outline="#006600" cy:nodeTransparency="1.0" cy:nodeLabelFont="SansSerif.bold-0-16" cy:borderLineType="solid"/>
  </node>
  <node label="142283" id="-98">
    <att type="string" name="canonicalName" value="142283"/>
    <graphics type="ELLIPSE" h="40.0" w="40.0" x="557.0" y="349.0" fill="#33cc00" width="1" outline="#006600" cy:nodeTransparency="1.0" cy:nodeLabelFont="SansSerif.bold-0-16" cy:borderLineType="solid"/>
  </node>
  <node label="149109" id="-97">
    <att type="string" name="canonicalName" value="149109"/>
    <graphics type="ELLIPSE" h="40.0" w="40.0" x="623.0" y="376.0" fill="#33cc00" width="1" outline="#006600" cy:nodeTransparency="1.0" cy:nodeLabelFont="SansSerif.bold-0-16" cy:borderLineType="solid"/>
  </node>
  <node label="174174" id="-96">
    <att type="string" name="canonicalName" value="174174"/>
    <graphics type="ELLIPSE" h="40.0" w="40.0" x="527.0" y="377.0" fill="#33cc00" width="1" outline="#006600" cy:nodeTransparency="1.0" cy:nodeLabelFont="SansSerif.bold-0-16" cy:borderLineType="solid"/>
  </node>
  <node label="6783" id="-95">
    <att type="string" name="canonicalName" value="6783"/>
    <graphics type="ELLIPSE" h="40.0" w="40.0" x="440.0" y="718.0" fill="#33cc00" width="1" outline="#006600" cy:nodeTransparency="1.0" cy:nodeLabelFont="SansSerif.bold-0-16" cy:borderLineType="solid"/>
  </node>
  <node label="120035" id="-94">
    <att type="string" name="canonicalName" value="120035"/>
    <graphics type="ELLIPSE" h="40.0" w="40.0" x="399.0" y="835.0" fill="#33cc00" width="1" outline="#006600" cy:nodeTransparency="1.0" cy:nodeLabelFont="SansSerif.bold-0-16" cy:borderLineType="solid"/>
  </node>
  <node label="108444" id="-93">
    <att type="string" name="canonicalName" value="108444"/>
    <graphics type="ELLIPSE" h="40.0" w="40.0" x="626.0" y="609.0" fill="#33cc00" width="1" outline="#006600" cy:nodeTransparency="1.0" cy:nodeLabelFont="SansSerif.bold-0-16" cy:borderLineType="solid"/>
  </node>
  <node label="126346" id="-92">
    <att type="string" name="canonicalName" value="126346"/>
    <graphics type="ELLIPSE" h="40.0" w="40.0" x="407.0" y="353.0" fill="#33cc00" width="1" outline="#006600" cy:nodeTransparency="1.0" cy:nodeLabelFont="SansSerif.bold-0-16" cy:borderLineType="solid"/>
  </node>
  <node label="174408" id="-91">
    <att type="string" name="canonicalName" value="174408"/>
    <graphics type="ELLIPSE" h="40.0" w="40.0" x="686.0" y="752.0" fill="#33cc00" width="1" outline="#006600" cy:nodeTransparency="1.0" cy:nodeLabelFont="SansSerif.bold-0-16" cy:borderLineType="solid"/>
  </node>
  <node label="22211" id="-90">
    <att type="string" name="canonicalName" value="22211"/>
    <graphics type="ELLIPSE" h="40.0" w="40.0" x="634.0" y="432.0" fill="#33cc00" width="1" outline="#006600" cy:nodeTransparency="1.0" cy:nodeLabelFont="SansSerif.bold-0-16" cy:borderLineType="solid"/>
  </node>
  <node label="6823" id="-89">
    <att type="string" name="canonicalName" value="6823"/>
    <graphics type="ELLIPSE" h="40.0" w="40.0" x="454.0" y="523.0" fill="#33cc00" width="1" outline="#006600" cy:nodeTransparency="1.0" cy:nodeLabelFont="SansSerif.bold-0-16" cy:borderLineType="solid"/>
  </node>
  <node label="111277" id="-88">
    <att type="string" name="canonicalName" value="111277"/>
    <graphics type="ELLIPSE" h="40.0" w="40.0" x="239.0" y="791.0" fill="#33cc00" width="1" outline="#006600" cy:nodeTransparency="1.0" cy:nodeLabelFont="SansSerif.bold-0-16" cy:borderLineType="solid"/>
  </node>
  <node label="113031" id="-87">
    <att type="string" name="canonicalName" value="113031"/>
    <graphics type="ELLIPSE" h="40.0" w="40.0" x="340.0" y="598.0" fill="#33cc00" width="1" outline="#006600" cy:nodeTransparency="1.0" cy:nodeLabelFont="SansSerif.bold-0-16" cy:borderLineType="solid"/>
  </node>
  <node label="112628" id="-86">
    <att type="string" name="canonicalName" value="112628"/>
    <graphics type="ELLIPSE" h="40.0" w="40.0" x="62.0" y="432.0" fill="#33cc00" width="1" outline="#006600" cy:nodeTransparency="1.0" cy:nodeLabelFont="SansSerif.bold-0-16" cy:borderLineType="solid"/>
  </node>
  <node label="117914" id="-85">
    <att type="string" name="canonicalName" value="117914"/>
    <graphics type="ELLIPSE" h="40.0" w="40.0" x="317.0" y="707.0" fill="#33cc00" width="1" outline="#006600" cy:nodeTransparency="1.0" cy:nodeLabelFont="SansSerif.bold-0-16" cy:borderLineType="solid"/>
  </node>
  <node label="118487" id="-84">
    <att type="string" name="canonicalName" value="118487"/>
    <graphics type="ELLIPSE" h="40.0" w="40.0" x="264.0" y="446.0" fill="#33cc00" width="1" outline="#006600" cy:nodeTransparency="1.0" cy:nodeLabelFont="SansSerif.bold-0-16" cy:borderLineType="solid"/>
  </node>
  <node label="145450" id="-83">
    <att type="string" name="canonicalName" value="145450"/>
    <graphics type="ELLIPSE" h="40.0" w="40.0" x="77.0" y="396.0" fill="#33cc00" width="1" outline="#006600" cy:nodeTransparency="1.0" cy:nodeLabelFont="SansSerif.bold-0-16" cy:borderLineType="solid"/>
  </node>
  <node label="147286" id="-82">
    <att type="string" name="canonicalName" value="147286"/>
    <graphics type="ELLIPSE" h="40.0" w="40.0" x="283.0" y="793.0" fill="#33cc00" width="1" outline="#006600" cy:nodeTransparency="1.0" cy:nodeLabelFont="SansSerif.bold-0-16" cy:borderLineType="solid"/>
  </node>
  <node label="171659" id="-81">
    <att type="string" name="canonicalName" value="171659"/>
    <graphics type="ELLIPSE" h="40.0" w="40.0" x="273.0" y="753.0" fill="#33cc00" width="1" outline="#006600" cy:nodeTransparency="1.0" cy:nodeLabelFont="SansSerif.bold-0-16" cy:borderLineType="solid"/>
  </node>
  <node label="180470" id="-80">
    <att type="string" name="canonicalName" value="180470"/>
    <graphics type="ELLIPSE" h="40.0" w="40.0" x="382.0" y="439.0" fill="#33cc00" width="1" outline="#006600" cy:nodeTransparency="1.0" cy:nodeLabelFont="SansSerif.bold-0-16" cy:borderLineType="solid"/>
  </node>
  <node label="190315" id="-79">
    <att type="string" name="canonicalName" value="190315"/>
    <graphics type="ELLIPSE" h="40.0" w="40.0" x="349.0" y="237.0" fill="#33cc00" width="1" outline="#006600" cy:nodeTransparency="1.0" cy:nodeLabelFont="SansSerif.bold-0-16" cy:borderLineType="solid"/>
  </node>
  <node label="195787" id="-78">
    <att type="string" name="canonicalName" value="195787"/>
    <graphics type="ELLIPSE" h="40.0" w="40.0" x="316.0" y="809.0" fill="#33cc00" width="1" outline="#006600" cy:nodeTransparency="1.0" cy:nodeLabelFont="SansSerif.bold-0-16" cy:borderLineType="solid"/>
  </node>
  <node label="24524" id="-77">
    <att type="string" name="canonicalName" value="24524"/>
    <graphics type="ELLIPSE" h="40.0" w="40.0" x="369.0" y="762.0" fill="#33cc00" width="1" outline="#006600" cy:nodeTransparency="1.0" cy:nodeLabelFont="SansSerif.bold-0-16" cy:borderLineType="solid"/>
  </node>
  <node label="93505" id="-76">
    <att type="string" name="canonicalName" value="93505"/>
    <graphics type="ELLIPSE" h="40.0" w="40.0" x="504.0" y="851.0" fill="#33cc00" width="1" outline="#006600" cy:nodeTransparency="1.0" cy:nodeLabelFont="SansSerif.bold-0-16" cy:borderLineType="solid"/>
  </node>
  <node label="108149" id="-75">
    <att type="string" name="canonicalName" value="108149"/>
    <graphics type="ELLIPSE" h="40.0" w="40.0" x="125.0" y="256.0" fill="#33cc00" width="1" outline="#006600" cy:nodeTransparency="1.0" cy:nodeLabelFont="SansSerif.bold-0-16" cy:borderLineType="solid"/>
  </node>
  <node label="117345" id="-74">
    <att type="string" name="canonicalName" value="117345"/>
    <graphics type="ELLIPSE" h="40.0" w="40.0" x="101.0" y="538.0" fill="#33cc00" width="1" outline="#006600" cy:nodeTransparency="1.0" cy:nodeLabelFont="SansSerif.bold-0-16" cy:borderLineType="solid"/>
  </node>
  <node label="146239" id="-73">
    <att type="string" name="canonicalName" value="146239"/>
    <graphics type="ELLIPSE" h="40.0" w="40.0" x="309.0" y="520.0" fill="#33cc00" width="1" outline="#006600" cy:nodeTransparency="1.0" cy:nodeLabelFont="SansSerif.bold-0-16" cy:borderLineType="solid"/>
  </node>
  <node label="153832" id="-72">
    <att type="string" name="canonicalName" value="153832"/>
    <graphics type="ELLIPSE" h="40.0" w="40.0" x="207.0" y="341.0" fill="#33cc00" width="1" outline="#006600" cy:nodeTransparency="1.0" cy:nodeLabelFont="SansSerif.bold-0-16" cy:borderLineType="solid"/>
  </node>
  <node label="168290" id="-71">
    <att type="string" name="canonicalName" value="168290"/>
    <graphics type="ELLIPSE" h="40.0" w="40.0" x="262.0" y="334.0" fill="#33cc00" width="1" outline="#006600" cy:nodeTransparency="1.0" cy:nodeLabelFont="SansSerif.bold-0-16" cy:borderLineType="solid"/>
  </node>
  <node label="171307" id="-70">
    <att type="string" name="canonicalName" value="171307"/>
    <graphics type="ELLIPSE" h="40.0" w="40.0" x="151.0" y="230.0" fill="#33cc00" width="1" outline="#006600" cy:nodeTransparency="1.0" cy:nodeLabelFont="SansSerif.bold-0-16" cy:borderLineType="solid"/>
  </node>
  <node label="181226" id="-69">
    <att type="string" name="canonicalName" value="181226"/>
    <graphics type="ELLIPSE" h="40.0" w="40.0" x="93.0" y="473.0" fill="#33cc00" width="1" outline="#006600" cy:nodeTransparency="1.0" cy:nodeLabelFont="SansSerif.bold-0-16" cy:borderLineType="solid"/>
  </node>
  <node label="186976" id="-68">
    <att type="string" name="canonicalName" value="186976"/>
    <graphics type="ELLIPSE" h="40.0" w="40.0" x="76.0" y="509.0" fill="#33cc00" width="1" outline="#006600" cy:nodeTransparency="1.0" cy:nodeLabelFont="SansSerif.bold-0-16" cy:borderLineType="solid"/>
  </node>
  <node label="189373" id="-67">
    <att type="string" name="canonicalName" value="189373"/>
    <graphics type="ELLIPSE" h="40.0" w="40.0" x="217.0" y="186.0" fill="#33cc00" width="1" outline="#006600" cy:nodeTransparency="1.0" cy:nodeLabelFont="SansSerif.bold-0-16" cy:borderLineType="solid"/>
  </node>
  <node label="189471" id="-66">
    <att type="string" name="canonicalName" value="189471"/>
    <graphics type="ELLIPSE" h="40.0" w="40.0" x="320.0" y="497.0" fill="#33cc00" width="1" outline="#006600" cy:nodeTransparency="1.0" cy:nodeLabelFont="SansSerif.bold-0-16" cy:borderLineType="solid"/>
  </node>
  <node label="190589" id="-65">
    <att type="string" name="canonicalName" value="190589"/>
    <graphics type="ELLIPSE" h="40.0" w="40.0" x="254.0" y="195.0" fill="#33cc00" width="1" outline="#006600" cy:nodeTransparency="1.0" cy:nodeLabelFont="SansSerif.bold-0-16" cy:borderLineType="solid"/>
  </node>
  <node label="191829" id="-64">
    <att type="string" name="canonicalName" value="191829"/>
    <graphics type="ELLIPSE" h="40.0" w="40.0" x="390.0" y="611.0" fill="#33cc00" width="1" outline="#006600" cy:nodeTransparency="1.0" cy:nodeLabelFont="SansSerif.bold-0-16" cy:borderLineType="solid"/>
  </node>
  <node label="193681" id="-63">
    <att type="string" name="canonicalName" value="193681"/>
    <graphics type="ELLIPSE" h="40.0" w="40.0" x="237.0" y="353.0" fill="#33cc00" width="1" outline="#006600" cy:nodeTransparency="1.0" cy:nodeLabelFont="SansSerif.bold-0-16" cy:borderLineType="solid"/>
  </node>
  <node label="194555" id="-62">
    <att type="string" name="canonicalName" value="194555"/>
    <graphics type="ELLIPSE" h="40.0" w="40.0" x="177.0" y="364.0" fill="#33cc00" width="1" outline="#006600" cy:nodeTransparency="1.0" cy:nodeLabelFont="SansSerif.bold-0-16" cy:borderLineType="solid"/>
  </node>
  <node label="195840" id="-61">
    <att type="string" name="canonicalName" value="195840"/>
    <graphics type="ELLIPSE" h="40.0" w="40.0" x="111.0" y="588.0" fill="#33cc00" width="1" outline="#006600" cy:nodeTransparency="1.0" cy:nodeLabelFont="SansSerif.bold-0-16" cy:borderLineType="solid"/>
  </node>
  <node label="195860" id="-60">
    <att type="string" name="canonicalName" value="195860"/>
    <graphics type="ELLIPSE" h="40.0" w="40.0" x="172.0" y="198.0" fill="#33cc00" width="1" outline="#006600" cy:nodeTransparency="1.0" cy:nodeLabelFont="SansSerif.bold-0-16" cy:borderLineType="solid"/>
  </node>
  <node label="34069" id="-59">
    <att type="string" name="canonicalName" value="34069"/>
    <graphics type="ELLIPSE" h="40.0" w="40.0" x="202.0" y="223.0" fill="#33cc00" width="1" outline="#006600" cy:nodeTransparency="1.0" cy:nodeLabelFont="SansSerif.bold-0-16" cy:borderLineType="solid"/>
  </node>
  <node label="105687" id="-58">
    <att type="string" name="canonicalName" value="105687"/>
    <graphics type="ELLIPSE" h="40.0" w="40.0" x="622.0" y="125.0" fill="#33cc00" width="1" outline="#006600" cy:nodeTransparency="1.0" cy:nodeLabelFont="SansSerif.bold-0-16" cy:borderLineType="solid"/>
  </node>
  <node label="111791" id="-57">
    <att type="string" name="canonicalName" value="111791"/>
    <graphics type="ELLIPSE" h="40.0" w="40.0" x="646.0" y="150.0" fill="#33cc00" width="1" outline="#006600" cy:nodeTransparency="1.0" cy:nodeLabelFont="SansSerif.bold-0-16" cy:borderLineType="solid"/>
  </node>
  <node label="121606" id="-56">
    <att type="string" name="canonicalName" value="121606"/>
    <graphics type="ELLIPSE" h="40.0" w="40.0" x="693.0" y="516.0" fill="#33cc00" width="1" outline="#006600" cy:nodeTransparency="1.0" cy:nodeLabelFont="SansSerif.bold-0-16" cy:borderLineType="solid"/>
  </node>
  <node label="149159" id="-55">
    <att type="string" name="canonicalName" value="149159"/>
    <graphics type="ELLIPSE" h="40.0" w="40.0" x="589.0" y="131.0" fill="#33cc00" width="1" outline="#006600" cy:nodeTransparency="1.0" cy:nodeLabelFont="SansSerif.bold-0-16" cy:borderLineType="solid"/>
  </node>
  <node label="177618" id="-54">
    <att type="string" name="canonicalName" value="177618"/>
    <graphics type="ELLIPSE" h="40.0" w="40.0" x="630.0" y="243.0" fill="#33cc00" width="1" outline="#006600" cy:nodeTransparency="1.0" cy:nodeLabelFont="SansSerif.bold-0-16" cy:borderLineType="solid"/>
  </node>
  <node label="184386" id="-53">
    <att type="string" name="canonicalName" value="184386"/>
    <graphics type="ELLIPSE" h="40.0" w="40.0" x="629.0" y="286.0" fill="#33cc00" width="1" outline="#006600" cy:nodeTransparency="1.0" cy:nodeLabelFont="SansSerif.bold-0-16" cy:borderLineType="solid"/>
  </node>
  <node label="193280" id="-52">
    <att type="string" name="canonicalName" value="193280"/>
    <graphics type="ELLIPSE" h="40.0" w="40.0" x="660.0" y="263.0" fill="#33cc00" width="1" outline="#006600" cy:nodeTransparency="1.0" cy:nodeLabelFont="SansSerif.bold-0-16" cy:borderLineType="solid"/>
  </node>
  <node label="193672" id="-51">
    <att type="string" name="canonicalName" value="193672"/>
    <graphics type="ELLIPSE" h="40.0" w="40.0" x="596.0" y="261.0" fill="#33cc00" width="1" outline="#006600" cy:nodeTransparency="1.0" cy:nodeLabelFont="SansSerif.bold-0-16" cy:borderLineType="solid"/>
  </node>
  <node label="120259" id="-50">
    <att type="string" name="canonicalName" value="120259"/>
    <graphics type="ELLIPSE" h="40.0" w="40.0" x="143.0" y="776.0" fill="#33cc00" width="1" outline="#006600" cy:nodeTransparency="1.0" cy:nodeLabelFont="SansSerif.bold-0-16" cy:borderLineType="solid"/>
  </node>
  <node label="123164" id="-49">
    <att type="string" name="canonicalName" value="123164"/>
    <graphics type="ELLIPSE" h="40.0" w="40.0" x="505.0" y="979.0" fill="#33cc00" width="1" outline="#006600" cy:nodeTransparency="1.0" cy:nodeLabelFont="SansSerif.bold-0-16" cy:borderLineType="solid"/>
  </node>
  <node label="148821" id="-48">
    <att type="string" name="canonicalName" value="148821"/>
    <graphics type="ELLIPSE" h="40.0" w="40.0" x="535.0" y="645.0" fill="#33cc00" width="1" outline="#006600" cy:nodeTransparency="1.0" cy:nodeLabelFont="SansSerif.bold-0-16" cy:borderLineType="solid"/>
  </node>
  <node label="151215" id="-47">
    <att type="string" name="canonicalName" value="151215"/>
    <graphics type="ELLIPSE" h="40.0" w="40.0" x="572.0" y="1001.0" fill="#33cc00" width="1" outline="#006600" cy:nodeTransparency="1.0" cy:nodeLabelFont="SansSerif.bold-0-16" cy:borderLineType="solid"/>
  </node>
  <node label="169967" id="-46">
    <att type="string" name="canonicalName" value="169967"/>
    <graphics type="ELLIPSE" h="40.0" w="40.0" x="459.0" y="982.0" fill="#33cc00" width="1" outline="#006600" cy:nodeTransparency="1.0" cy:nodeLabelFont="SansSerif.bold-0-16" cy:borderLineType="solid"/>
  </node>
  <node label="170879" id="-45">
    <att type="string" name="canonicalName" value="170879"/>
    <graphics type="ELLIPSE" h="40.0" w="40.0" x="510.0" y="1017.0" fill="#33cc00" width="1" outline="#006600" cy:nodeTransparency="1.0" cy:nodeLabelFont="SansSerif.bold-0-16" cy:borderLineType="solid"/>
  </node>
  <node label="180819" id="-44">
    <att type="string" name="canonicalName" value="180819"/>
    <graphics type="ELLIPSE" h="40.0" w="40.0" x="477.0" y="1008.0" fill="#33cc00" width="1" outline="#006600" cy:nodeTransparency="1.0" cy:nodeLabelFont="SansSerif.bold-0-16" cy:borderLineType="solid"/>
  </node>
  <node label="184359" id="-43">
    <att type="string" name="canonicalName" value="184359"/>
    <graphics type="ELLIPSE" h="39.9998779296875" w="40.0" x="543.75830078125" y="979.1046752929688" fill="#33cc00" width="1" outline="#006600" cy:nodeTransparency="1.0" cy:nodeLabelFont="SansSerif.bold-0-16" cy:borderLineType="solid"/>
  </node>
  <node label="195154" id="-42">
    <att type="string" name="canonicalName" value="195154"/>
    <graphics type="ELLIPSE" h="40.0" w="40.0" x="591.0" y="967.0" fill="#33cc00" width="1" outline="#006600" cy:nodeTransparency="1.0" cy:nodeLabelFont="SansSerif.bold-0-16" cy:borderLineType="solid"/>
  </node>
  <node label="195891" id="-41">
    <att type="string" name="canonicalName" value="195891"/>
    <graphics type="ELLIPSE" h="40.0" w="40.0" x="542.0" y="1019.0" fill="#33cc00" width="1" outline="#006600" cy:nodeTransparency="1.0" cy:nodeLabelFont="SansSerif.bold-0-16" cy:borderLineType="solid"/>
  </node>
  <node label="106655" id="-40">
    <att type="string" name="canonicalName" value="106655"/>
    <graphics type="ELLIPSE" h="40.0" w="40.0" x="547.0" y="730.0" fill="#33cc00" width="1" outline="#006600" cy:nodeTransparency="1.0" cy:nodeLabelFont="SansSerif.bold-0-16" cy:borderLineType="solid"/>
  </node>
  <node label="107982" id="-39">
    <att type="string" name="canonicalName" value="107982"/>
    <graphics type="ELLIPSE" h="40.0" w="40.0" x="572.0" y="754.0" fill="#33cc00" width="1" outline="#006600" cy:nodeTransparency="1.0" cy:nodeLabelFont="SansSerif.bold-0-16" cy:borderLineType="solid"/>
  </node>
  <node label="116834" id="-38">
    <att type="string" name="canonicalName" value="116834"/>
    <graphics type="ELLIPSE" h="40.0" w="40.0" x="520.0" y="703.0" fill="#33cc00" width="1" outline="#006600" cy:nodeTransparency="1.0" cy:nodeLabelFont="SansSerif.bold-0-16" cy:borderLineType="solid"/>
  </node>
  <node label="126810" id="-37">
    <att type="string" name="canonicalName" value="126810"/>
    <graphics type="ELLIPSE" h="40.0" w="40.0" x="916.0" y="565.0" fill="#33cc00" width="1" outline="#006600" cy:nodeTransparency="1.0" cy:nodeLabelFont="SansSerif.bold-0-16" cy:borderLineType="solid"/>
  </node>
  <node label="127044" id="-36">
    <att type="string" name="canonicalName" value="127044"/>
    <graphics type="ELLIPSE" h="40.0" w="40.0" x="576.0" y="697.0" fill="#33cc00" width="1" outline="#006600" cy:nodeTransparency="1.0" cy:nodeLabelFont="SansSerif.bold-0-16" cy:borderLineType="solid"/>
  </node>
  <node label="13217" id="-35">
    <att type="string" name="canonicalName" value="13217"/>
    <graphics type="ELLIPSE" h="40.0" w="40.0" x="536.0" y="771.0" fill="#33cc00" width="1" outline="#006600" cy:nodeTransparency="1.0" cy:nodeLabelFont="SansSerif.bold-0-16" cy:borderLineType="solid"/>
  </node>
  <node label="142793" id="-34">
    <att type="string" name="canonicalName" value="142793"/>
    <graphics type="ELLIPSE" h="40.0" w="40.0" x="916.0" y="616.0" fill="#33cc00" width="1" outline="#006600" cy:nodeTransparency="1.0" cy:nodeLabelFont="SansSerif.bold-0-16" cy:borderLineType="solid"/>
  </node>
  <node label="168369" id="-33">
    <att type="string" name="canonicalName" value="168369"/>
    <graphics type="ELLIPSE" h="40.0" w="40.0" x="952.0" y="558.0" fill="#33cc00" width="1" outline="#006600" cy:nodeTransparency="1.0" cy:nodeLabelFont="SansSerif.bold-0-16" cy:borderLineType="solid"/>
  </node>
  <node label="171833" id="-32">
    <att type="string" name="canonicalName" value="171833"/>
    <graphics type="ELLIPSE" h="40.0" w="40.0" x="945.0" y="595.0" fill="#33cc00" width="1" outline="#006600" cy:nodeTransparency="1.0" cy:nodeLabelFont="SansSerif.bold-0-16" cy:borderLineType="solid"/>
  </node>
  <node label="183777" id="-31">
    <att type="string" name="canonicalName" value="183777"/>
    <graphics type="ELLIPSE" h="40.0" w="40.0" x="964.0" y="521.0" fill="#33cc00" width="1" outline="#006600" cy:nodeTransparency="1.0" cy:nodeLabelFont="SansSerif.bold-0-16" cy:borderLineType="solid"/>
  </node>
  <node label="188711" id="-30">
    <att type="string" name="canonicalName" value="188711"/>
    <graphics type="ELLIPSE" h="40.0" w="40.0" x="613.0" y="693.0" fill="#33cc00" width="1" outline="#006600" cy:nodeTransparency="1.0" cy:nodeLabelFont="SansSerif.bold-0-16" cy:borderLineType="solid"/>
  </node>
  <node label="195786" id="-29">
    <att type="string" name="canonicalName" value="195786"/>
    <graphics type="ELLIPSE" h="40.0" w="40.0" x="504.0" y="750.0" fill="#33cc00" width="1" outline="#006600" cy:nodeTransparency="1.0" cy:nodeLabelFont="SansSerif.bold-0-16" cy:borderLineType="solid"/>
  </node>
  <node label="196759" id="-28">
    <att type="string" name="canonicalName" value="196759"/>
    <graphics type="ELLIPSE" h="40.0" w="40.0" x="924.0" y="522.0" fill="#33cc00" width="1" outline="#006600" cy:nodeTransparency="1.0" cy:nodeLabelFont="SansSerif.bold-0-16" cy:borderLineType="solid"/>
  </node>
  <node label="122939" id="-27">
    <att type="string" name="canonicalName" value="122939"/>
    <graphics type="ELLIPSE" h="40.0" w="40.0" x="577.0" y="482.0" fill="#33cc00" width="1" outline="#006600" cy:nodeTransparency="1.0" cy:nodeLabelFont="SansSerif.bold-0-16" cy:borderLineType="solid"/>
  </node>
  <node label="117655" id="-26">
    <att type="string" name="canonicalName" value="117655"/>
    <graphics type="ELLIPSE" h="40.0" w="40.0" x="498.0" y="155.0" fill="#33cc00" width="1" outline="#006600" cy:nodeTransparency="1.0" cy:nodeLabelFont="SansSerif.bold-0-16" cy:borderLineType="solid"/>
  </node>
  <node label="129649" id="-25">
    <att type="string" name="canonicalName" value="129649"/>
    <graphics type="ELLIPSE" h="40.0" w="40.0" x="455.0" y="2.0" fill="#33cc00" width="1" outline="#006600" cy:nodeTransparency="1.0" cy:nodeLabelFont="SansSerif.bold-0-16" cy:borderLineType="solid"/>
  </node>
  <node label="193299" id="-24">
    <att type="string" name="canonicalName" value="193299"/>
    <graphics type="ELLIPSE" h="40.0" w="40.0" x="434.0" y="167.0" fill="#33cc00" width="1" outline="#006600" cy:nodeTransparency="1.0" cy:nodeLabelFont="SansSerif.bold-0-16" cy:borderLineType="solid"/>
  </node>
  <node label="195917" id="-23">
    <att type="string" name="canonicalName" value="195917"/>
    <graphics type="ELLIPSE" h="40.0" w="40.0" x="466.0" y="162.0" fill="#33cc00" width="1" outline="#006600" cy:nodeTransparency="1.0" cy:nodeLabelFont="SansSerif.bold-0-16" cy:borderLineType="solid"/>
  </node>
  <node label="142507" id="-22">
    <att type="string" name="canonicalName" value="142507"/>
    <graphics type="ELLIPSE" h="40.0" w="40.0" x="594.0" y="518.0" fill="#33cc00" width="1" outline="#006600" cy:nodeTransparency="1.0" cy:nodeLabelFont="SansSerif.bold-0-16" cy:borderLineType="solid"/>
  </node>
  <node label="145251" id="-21">
    <att type="string" name="canonicalName" value="145251"/>
    <graphics type="ELLIPSE" h="40.0" w="40.0" x="261.0" y="585.0" fill="#33cc00" width="1" outline="#006600" cy:nodeTransparency="1.0" cy:nodeLabelFont="SansSerif.bold-0-16" cy:borderLineType="solid"/>
  </node>
  <node label="147364" id="-20">
    <att type="string" name="canonicalName" value="147364"/>
    <graphics type="ELLIPSE" h="40.0" w="40.0" x="184.0" y="418.0" fill="#33cc00" width="1" outline="#006600" cy:nodeTransparency="1.0" cy:nodeLabelFont="SansSerif.bold-0-16" cy:borderLineType="solid"/>
  </node>
  <node label="153922" id="-19">
    <att type="string" name="canonicalName" value="153922"/>
    <graphics type="ELLIPSE" h="40.0" w="40.0" x="366.0" y="392.0" fill="#33cc00" width="1" outline="#006600" cy:nodeTransparency="1.0" cy:nodeLabelFont="SansSerif.bold-0-16" cy:borderLineType="solid"/>
  </node>
  <node label="166515" id="-18">
    <att type="string" name="canonicalName" value="166515"/>
    <graphics type="ELLIPSE" h="40.0" w="40.0" x="239.0" y="540.0" fill="#33cc00" width="1" outline="#006600" cy:nodeTransparency="1.0" cy:nodeLabelFont="SansSerif.bold-0-16" cy:borderLineType="solid"/>
  </node>
  <node label="177657" id="-17">
    <att type="string" name="canonicalName" value="177657"/>
    <graphics type="ELLIPSE" h="40.0" w="40.0" x="215.0" y="402.0" fill="#33cc00" width="1" outline="#006600" cy:nodeTransparency="1.0" cy:nodeLabelFont="SansSerif.bold-0-16" cy:borderLineType="solid"/>
  </node>
  <node label="190458" id="-16">
    <att type="string" name="canonicalName" value="190458"/>
    <graphics type="ELLIPSE" h="40.0" w="40.0" x="187.0" y="461.0" fill="#33cc00" width="1" outline="#006600" cy:nodeTransparency="1.0" cy:nodeLabelFont="SansSerif.bold-0-16" cy:borderLineType="solid"/>
  </node>
  <node label="192899" id="-15">
    <att type="string" name="canonicalName" value="192899"/>
    <graphics type="ELLIPSE" h="40.0" w="40.0" x="209.0" y="437.0" fill="#33cc00" width="1" outline="#006600" cy:nodeTransparency="1.0" cy:nodeLabelFont="SansSerif.bold-0-16" cy:borderLineType="solid"/>
  </node>
  <node label="19751" id="-14">
    <att type="string" name="canonicalName" value="19751"/>
    <graphics type="ELLIPSE" h="40.0" w="40.0" x="220.0" y="585.0" fill="#33cc00" width="1" outline="#006600" cy:nodeTransparency="1.0" cy:nodeLabelFont="SansSerif.bold-0-16" cy:borderLineType="solid"/>
  </node>
  <node label="153371" id="-13">
    <att type="string" name="canonicalName" value="153371"/>
    <graphics type="ELLIPSE" h="40.0" w="40.0" x="23.0" y="333.0" fill="#33cc00" width="1" outline="#006600" cy:nodeTransparency="1.0" cy:nodeLabelFont="SansSerif.bold-0-16" cy:borderLineType="solid"/>
  </node>
  <node label="170309" id="-12">
    <att type="string" name="canonicalName" value="170309"/>
    <graphics type="ELLIPSE" h="40.0" w="40.0" x="446.0" y="284.0" fill="#33cc00" width="1" outline="#006600" cy:nodeTransparency="1.0" cy:nodeLabelFont="SansSerif.bold-0-16" cy:borderLineType="solid"/>
  </node>
  <node label="177573" id="-11">
    <att type="string" name="canonicalName" value="177573"/>
    <graphics type="ELLIPSE" h="40.0" w="40.0" x="67.0" y="572.0" fill="#33cc00" width="1" outline="#006600" cy:nodeTransparency="1.0" cy:nodeLabelFont="SansSerif.bold-0-16" cy:borderLineType="solid"/>
  </node>
  <node label="190311" id="-10">
    <att type="string" name="canonicalName" value="190311"/>
    <graphics type="ELLIPSE" h="40.0" w="40.0" x="0.0" y="386.0" fill="#33cc00" width="1" outline="#006600" cy:nodeTransparency="1.0" cy:nodeLabelFont="SansSerif.bold-0-16" cy:borderLineType="solid"/>
  </node>
  <node label="152660" id="-9">
    <att type="string" name="canonicalName" value="152660"/>
    <graphics type="ELLIPSE" h="40.0" w="40.0" x="462.0" y="832.0" fill="#33cc00" width="1" outline="#006600" cy:nodeTransparency="1.0" cy:nodeLabelFont="SansSerif.bold-0-16" cy:borderLineType="solid"/>
  </node>
  <node label="188544" id="-8">
    <att type="string" name="canonicalName" value="188544"/>
    <graphics type="ELLIPSE" h="40.0" w="40.0" x="628.0" y="1019.0" fill="#33cc00" width="1" outline="#006600" cy:nodeTransparency="1.0" cy:nodeLabelFont="SansSerif.bold-0-16" cy:borderLineType="solid"/>
  </node>
  <node label="188627" id="-7">
    <att type="string" name="canonicalName" value="188627"/>
    <graphics type="ELLIPSE" h="40.0" w="40.0" x="501.0" y="501.0" fill="#33cc00" width="1" outline="#006600" cy:nodeTransparency="1.0" cy:nodeLabelFont="SansSerif.bold-0-16" cy:borderLineType="solid"/>
  </node>
  <node label="94169" id="-6">
    <att type="string" name="canonicalName" value="94169"/>
    <graphics type="ELLIPSE" h="40.0" w="40.0" x="657.0" y="986.0" fill="#33cc00" width="1" outline="#006600" cy:nodeTransparency="1.0" cy:nodeLabelFont="SansSerif.bold-0-16" cy:borderLineType="solid"/>
  </node>
  <node label="159133" id="-5">
    <att type="string" name="canonicalName" value="159133"/>
    <graphics type="ELLIPSE" h="40.0" w="40.0" x="371.0" y="11.0" fill="#33cc00" width="1" outline="#006600" cy:nodeTransparency="1.0" cy:nodeLabelFont="SansSerif.bold-0-16" cy:borderLineType="solid"/>
  </node>
  <node label="192634" id="-4">
    <att type="string" name="canonicalName" value="192634"/>
    <graphics type="ELLIPSE" h="40.0" w="40.0" x="583.0" y="827.0" fill="#33cc00" width="1" outline="#006600" cy:nodeTransparency="1.0" cy:nodeLabelFont="SansSerif.bold-0-16" cy:borderLineType="solid"/>
  </node>
  <node label="188131" id="-3">
    <att type="string" name="canonicalName" value="188131"/>
    <graphics type="ELLIPSE" h="40.0" w="40.0" x="411.0" y="0.0" fill="#33cc00" width="1" outline="#006600" cy:nodeTransparency="1.0" cy:nodeLabelFont="SansSerif.bold-0-16" cy:borderLineType="solid"/>
  </node>
  <node label="53522" id="-2">
    <att type="string" name="canonicalName" value="53522"/>
    <graphics type="ELLIPSE" h="40.0" w="40.0" x="936.0" y="722.0" fill="#33cc00" width="1" outline="#006600" cy:nodeTransparency="1.0" cy:nodeLabelFont="SansSerif.bold-0-16" cy:borderLineType="solid"/>
  </node>
  <node label="122706" id="-1">
    <att type="string" name="canonicalName" value="122706"/>
    <graphics type="ELLIPSE" h="40.0" w="40.0" x="1153.0" y="791.0" fill="#33cc00" width="1" outline="#006600" cy:nodeTransparency="1.0" cy:nodeLabelFont="SansSerif.bold-0-16" cy:borderLineType="solid"/>
  </node>
  <edge label="101275 (pp) 104871" source="-123" target="-122">
    <att type="string" name="canonicalName" value="101275 (pp) 104871"/>
    <att type="string" name="interaction" value="pp" cy:editable="false"/>
    <graphics width="2" fill="#006600" cy:sourceArrow="0" cy:targetArrow="3" cy:sourceArrowColor="#006600" cy:targetArrowColor="#006600" cy:edgeLabelFont="Default-0-10" cy:edgeLineType="SOLID" cy:curved="STRAIGHT_LINES"/>
  </edge>
  <edge label="101275 (pp) 53522" source="-123" target="-2">
    <att type="string" name="canonicalName" value="101275 (pp) 53522"/>
    <att type="string" name="interaction" value="pp" cy:editable="false"/>
    <graphics width="2" fill="#006600" cy:sourceArrow="0" cy:targetArrow="3" cy:sourceArrowColor="#006600" cy:targetArrowColor="#006600" cy:edgeLabelFont="Default-0-10" cy:edgeLineType="SOLID" cy:curved="STRAIGHT_LINES"/>
  </edge>
  <edge label="101275 (pp) 93901" source="-123" target="-111">
    <att type="string" name="canonicalName" value="101275 (pp) 93901"/>
    <att type="string" name="interaction" value="pp" cy:editable="false"/>
    <graphics width="2" fill="#006600" cy:sourceArrow="0" cy:targetArrow="3" cy:sourceArrowColor="#006600" cy:targetArrowColor="#006600" cy:edgeLabelFont="Default-0-10" cy:edgeLineType="SOLID" cy:curved="STRAIGHT_LINES"/>
  </edge>
  <edge label="104871 (pp) 121606" source="-122" target="-56">
    <att type="string" name="canonicalName" value="104871 (pp) 121606"/>
    <att type="string" name="interaction" value="pp" cy:editable="false"/>
    <graphics width="2" fill="#006600" cy:sourceArrow="0" cy:targetArrow="3" cy:sourceArrowColor="#006600" cy:targetArrowColor="#006600" cy:edgeLabelFont="Default-0-10" cy:edgeLineType="SOLID" cy:curved="STRAIGHT_LINES"/>
  </edge>
  <edge label="104871 (pp) 152660" source="-122" target="-9">
    <att type="string" name="canonicalName" value="104871 (pp) 152660"/>
    <att type="string" name="interaction" value="pp" cy:editable="false"/>
    <graphics width="2" fill="#006600" cy:sourceArrow="0" cy:targetArrow="3" cy:sourceArrowColor="#006600" cy:targetArrowColor="#006600" cy:edgeLabelFont="Default-0-10" cy:edgeLineType="SOLID" cy:curved="STRAIGHT_LINES"/>
  </edge>
  <edge label="104871 (pp) 187405" source="-122" target="-105">
    <att type="string" name="canonicalName" value="104871 (pp) 187405"/>
    <att type="string" name="interaction" value="pp" cy:editable="false"/>
    <graphics width="2" fill="#006600" cy:sourceArrow="0" cy:targetArrow="3" cy:sourceArrowColor="#006600" cy:targetArrowColor="#006600" cy:edgeLabelFont="Default-0-10" cy:edgeLineType="SOLID" cy:curved="STRAIGHT_LINES"/>
  </edge>
  <edge label="104871 (pp) 191829" source="-122" target="-64">
    <att type="string" name="canonicalName" value="104871 (pp) 191829"/>
    <att type="string" name="interaction" value="pp" cy:editable="false"/>
    <graphics width="2" fill="#006600" cy:sourceArrow="0" cy:targetArrow="3" cy:sourceArrowColor="#006600" cy:targetArrowColor="#006600" cy:edgeLabelFont="Default-0-10" cy:edgeLineType="SOLID" cy:curved="STRAIGHT_LINES"/>
  </edge>
  <edge label="104871 (pp) 192634" source="-122" target="-4">
    <att type="string" name="canonicalName" value="104871 (pp) 192634"/>
    <att type="string" name="interaction" value="pp" cy:editable="false"/>
    <graphics width="2" fill="#006600" cy:sourceArrow="0" cy:targetArrow="3" cy:sourceArrowColor="#006600" cy:targetArrowColor="#006600" cy:edgeLabelFont="Default-0-10" cy:edgeLineType="SOLID" cy:curved="STRAIGHT_LINES"/>
  </edge>
  <edge label="104871 (pp) 6783" source="-122" target="-95">
    <att type="string" name="canonicalName" value="104871 (pp) 6783"/>
    <att type="string" name="interaction" value="pp" cy:editable="false"/>
    <graphics width="2" fill="#006600" cy:sourceArrow="0" cy:targetArrow="3" cy:sourceArrowColor="#006600" cy:targetArrowColor="#006600" cy:edgeLabelFont="Default-0-10" cy:edgeLineType="SOLID" cy:curved="STRAIGHT_LINES"/>
  </edge>
  <edge label="104871 (pp) 93505" source="-122" target="-76">
    <att type="string" name="canonicalName" value="104871 (pp) 93505"/>
    <att type="string" name="interaction" value="pp" cy:editable="false"/>
    <graphics width="2" fill="#006600" cy:sourceArrow="0" cy:targetArrow="3" cy:sourceArrowColor="#006600" cy:targetArrowColor="#006600" cy:edgeLabelFont="Default-0-10" cy:edgeLineType="SOLID" cy:curved="STRAIGHT_LINES"/>
  </edge>
  <edge label="142476 (pp) 104871" source="-121" target="-122">
    <att type="string" name="canonicalName" value="142476 (pp) 104871"/>
    <att type="string" name="interaction" value="pp" cy:editable="false"/>
    <graphics width="2" fill="#006600" cy:sourceArrow="0" cy:targetArrow="3" cy:sourceArrowColor="#006600" cy:targetArrowColor="#006600" cy:edgeLabelFont="Default-0-10" cy:edgeLineType="SOLID" cy:curved="STRAIGHT_LINES"/>
  </edge>
  <edge label="142476 (pp) 107654" source="-121" target="-102">
    <att type="string" name="canonicalName" value="142476 (pp) 107654"/>
    <att type="string" name="interaction" value="pp" cy:editable="false"/>
    <graphics width="2" fill="#006600" cy:sourceArrow="0" cy:targetArrow="3" cy:sourceArrowColor="#006600" cy:targetArrowColor="#006600" cy:edgeLabelFont="Default-0-10" cy:edgeLineType="SOLID" cy:curved="STRAIGHT_LINES"/>
  </edge>
  <edge label="142476 (pp) 122939" source="-121" target="-27">
    <att type="string" name="canonicalName" value="142476 (pp) 122939"/>
    <att type="string" name="interaction" value="pp" cy:editable="false"/>
    <graphics width="2" fill="#006600" cy:sourceArrow="0" cy:targetArrow="3" cy:sourceArrowColor="#006600" cy:targetArrowColor="#006600" cy:edgeLabelFont="Default-0-10" cy:edgeLineType="SOLID" cy:curved="STRAIGHT_LINES"/>
  </edge>
  <edge label="142476 (pp) 142507" source="-121" target="-22">
    <att type="string" name="canonicalName" value="142476 (pp) 142507"/>
    <att type="string" name="interaction" value="pp" cy:editable="false"/>
    <graphics width="2" fill="#006600" cy:sourceArrow="0" cy:targetArrow="3" cy:sourceArrowColor="#006600" cy:targetArrowColor="#006600" cy:edgeLabelFont="Default-0-10" cy:edgeLineType="SOLID" cy:curved="STRAIGHT_LINES"/>
  </edge>
  <edge label="142476 (pp) 160281" source="-121" target="-119">
    <att type="string" name="canonicalName" value="142476 (pp) 160281"/>
    <att type="string" name="interaction" value="pp" cy:editable="false"/>
    <graphics width="2" fill="#006600" cy:sourceArrow="0" cy:targetArrow="3" cy:sourceArrowColor="#006600" cy:targetArrowColor="#006600" cy:edgeLabelFont="Default-0-10" cy:edgeLineType="SOLID" cy:curved="STRAIGHT_LINES"/>
  </edge>
  <edge label="142476 (pp) 75247" source="-121" target="-106">
    <att type="string" name="canonicalName" value="142476 (pp) 75247"/>
    <att type="string" name="interaction" value="pp" cy:editable="false"/>
    <graphics width="2" fill="#006600" cy:sourceArrow="0" cy:targetArrow="3" cy:sourceArrowColor="#006600" cy:targetArrowColor="#006600" cy:edgeLabelFont="Default-0-10" cy:edgeLineType="SOLID" cy:curved="STRAIGHT_LINES"/>
  </edge>
  <edge label="142718 (pp) 104871" source="-120" target="-122">
    <att type="string" name="canonicalName" value="142718 (pp) 104871"/>
    <att type="string" name="interaction" value="pp" cy:editable="false"/>
    <graphics width="2" fill="#006600" cy:sourceArrow="0" cy:targetArrow="3" cy:sourceArrowColor="#006600" cy:targetArrowColor="#006600" cy:edgeLabelFont="Default-0-10" cy:edgeLineType="SOLID" cy:curved="STRAIGHT_LINES"/>
  </edge>
  <edge label="142718 (pp) 107654" source="-120" target="-102">
    <att type="string" name="canonicalName" value="142718 (pp) 107654"/>
    <att type="string" name="interaction" value="pp" cy:editable="false"/>
    <graphics width="2" fill="#006600" cy:sourceArrow="0" cy:targetArrow="3" cy:sourceArrowColor="#006600" cy:targetArrowColor="#006600" cy:edgeLabelFont="Default-0-10" cy:edgeLineType="SOLID" cy:curved="STRAIGHT_LINES"/>
  </edge>
  <edge label="142718 (pp) 122939" source="-120" target="-27">
    <att type="string" name="canonicalName" value="142718 (pp) 122939"/>
    <att type="string" name="interaction" value="pp" cy:editable="false"/>
    <graphics width="2" fill="#006600" cy:sourceArrow="0" cy:targetArrow="3" cy:sourceArrowColor="#006600" cy:targetArrowColor="#006600" cy:edgeLabelFont="Default-0-10" cy:edgeLineType="SOLID" cy:curved="STRAIGHT_LINES"/>
  </edge>
  <edge label="142718 (pp) 142507" source="-120" target="-22">
    <att type="string" name="canonicalName" value="142718 (pp) 142507"/>
    <att type="string" name="interaction" value="pp" cy:editable="false"/>
    <graphics width="2" fill="#006600" cy:sourceArrow="0" cy:targetArrow="3" cy:sourceArrowColor="#006600" cy:targetArrowColor="#006600" cy:edgeLabelFont="Default-0-10" cy:edgeLineType="SOLID" cy:curved="STRAIGHT_LINES"/>
  </edge>
  <edge label="142718 (pp) 160281" source="-120" target="-119">
    <att type="string" name="canonicalName" value="142718 (pp) 160281"/>
    <att type="string" name="interaction" value="pp" cy:editable="false"/>
    <graphics width="2" fill="#006600" cy:sourceArrow="0" cy:targetArrow="3" cy:sourceArrowColor="#006600" cy:targetArrowColor="#006600" cy:edgeLabelFont="Default-0-10" cy:edgeLineType="SOLID" cy:curved="STRAIGHT_LINES"/>
  </edge>
  <edge label="142718 (pp) 75247" source="-120" target="-106">
    <att type="string" name="canonicalName" value="142718 (pp) 75247"/>
    <att type="string" name="interaction" value="pp" cy:editable="false"/>
    <graphics width="2" fill="#006600" cy:sourceArrow="0" cy:targetArrow="3" cy:sourceArrowColor="#006600" cy:targetArrowColor="#006600" cy:edgeLabelFont="Default-0-10" cy:edgeLineType="SOLID" cy:curved="STRAIGHT_LINES"/>
  </edge>
  <edge label="160281 (pp) 104871" source="-119" target="-122">
    <att type="string" name="canonicalName" value="160281 (pp) 104871"/>
    <att type="string" name="interaction" value="pp" cy:editable="false"/>
    <graphics width="2" fill="#006600" cy:sourceArrow="0" cy:targetArrow="3" cy:sourceArrowColor="#006600" cy:targetArrowColor="#006600" cy:edgeLabelFont="Default-0-10" cy:edgeLineType="SOLID" cy:curved="STRAIGHT_LINES"/>
  </edge>
  <edge label="160281 (pp) 53522" source="-119" target="-2">
    <att type="string" name="canonicalName" value="160281 (pp) 53522"/>
    <att type="string" name="interaction" value="pp" cy:editable="false"/>
    <graphics width="2" fill="#006600" cy:sourceArrow="0" cy:targetArrow="3" cy:sourceArrowColor="#006600" cy:targetArrowColor="#006600" cy:edgeLabelFont="Default-0-10" cy:edgeLineType="SOLID" cy:curved="STRAIGHT_LINES"/>
  </edge>
  <edge label="168936 (pp) 104871" source="-118" target="-122">
    <att type="string" name="canonicalName" value="168936 (pp) 104871"/>
    <att type="string" name="interaction" value="pp" cy:editable="false"/>
    <graphics width="2" fill="#006600" cy:sourceArrow="0" cy:targetArrow="3" cy:sourceArrowColor="#006600" cy:targetArrowColor="#006600" cy:edgeLabelFont="Default-0-10" cy:edgeLineType="SOLID" cy:curved="STRAIGHT_LINES"/>
  </edge>
  <edge label="168936 (pp) 107654" source="-118" target="-102">
    <att type="string" name="canonicalName" value="168936 (pp) 107654"/>
    <att type="string" name="interaction" value="pp" cy:editable="false"/>
    <graphics width="2" fill="#006600" cy:sourceArrow="0" cy:targetArrow="3" cy:sourceArrowColor="#006600" cy:targetArrowColor="#006600" cy:edgeLabelFont="Default-0-10" cy:edgeLineType="SOLID" cy:curved="STRAIGHT_LINES"/>
  </edge>
  <edge label="168936 (pp) 122939" source="-118" target="-27">
    <att type="string" name="canonicalName" value="168936 (pp) 122939"/>
    <att type="string" name="interaction" value="pp" cy:editable="false"/>
    <graphics width="2" fill="#006600" cy:sourceArrow="0" cy:targetArrow="3" cy:sourceArrowColor="#006600" cy:targetArrowColor="#006600" cy:edgeLabelFont="Default-0-10" cy:edgeLineType="SOLID" cy:curved="STRAIGHT_LINES"/>
  </edge>
  <edge label="168936 (pp) 142507" source="-118" target="-22">
    <att type="string" name="canonicalName" value="168936 (pp) 142507"/>
    <att type="string" name="interaction" value="pp" cy:editable="false"/>
    <graphics width="2" fill="#006600" cy:sourceArrow="0" cy:targetArrow="3" cy:sourceArrowColor="#006600" cy:targetArrowColor="#006600" cy:edgeLabelFont="Default-0-10" cy:edgeLineType="SOLID" cy:curved="STRAIGHT_LINES"/>
  </edge>
  <edge label="168936 (pp) 160281" source="-118" target="-119">
    <att type="string" name="canonicalName" value="168936 (pp) 160281"/>
    <att type="string" name="interaction" value="pp" cy:editable="false"/>
    <graphics width="2" fill="#006600" cy:sourceArrow="0" cy:targetArrow="3" cy:sourceArrowColor="#006600" cy:targetArrowColor="#006600" cy:edgeLabelFont="Default-0-10" cy:edgeLineType="SOLID" cy:curved="STRAIGHT_LINES"/>
  </edge>
  <edge label="168936 (pp) 75247" source="-118" target="-106">
    <att type="string" name="canonicalName" value="168936 (pp) 75247"/>
    <att type="string" name="interaction" value="pp" cy:editable="false"/>
    <graphics width="2" fill="#006600" cy:sourceArrow="0" cy:targetArrow="3" cy:sourceArrowColor="#006600" cy:targetArrowColor="#006600" cy:edgeLabelFont="Default-0-10" cy:edgeLineType="SOLID" cy:curved="STRAIGHT_LINES"/>
  </edge>
  <edge label="179289 (pp) 104871" source="-117" target="-122">
    <att type="string" name="canonicalName" value="179289 (pp) 104871"/>
    <att type="string" name="interaction" value="pp" cy:editable="false"/>
    <graphics width="2" fill="#006600" cy:sourceArrow="0" cy:targetArrow="3" cy:sourceArrowColor="#006600" cy:targetArrowColor="#006600" cy:edgeLabelFont="Default-0-10" cy:edgeLineType="SOLID" cy:curved="STRAIGHT_LINES"/>
  </edge>
  <edge label="179289 (pp) 107654" source="-117" target="-102">
    <att type="string" name="canonicalName" value="179289 (pp) 107654"/>
    <att type="string" name="interaction" value="pp" cy:editable="false"/>
    <graphics width="2" fill="#006600" cy:sourceArrow="0" cy:targetArrow="3" cy:sourceArrowColor="#006600" cy:targetArrowColor="#006600" cy:edgeLabelFont="Default-0-10" cy:edgeLineType="SOLID" cy:curved="STRAIGHT_LINES"/>
  </edge>
  <edge label="179289 (pp) 122939" source="-117" target="-27">
    <att type="string" name="canonicalName" value="179289 (pp) 122939"/>
    <att type="string" name="interaction" value="pp" cy:editable="false"/>
    <graphics width="2" fill="#006600" cy:sourceArrow="0" cy:targetArrow="3" cy:sourceArrowColor="#006600" cy:targetArrowColor="#006600" cy:edgeLabelFont="Default-0-10" cy:edgeLineType="SOLID" cy:curved="STRAIGHT_LINES"/>
  </edge>
  <edge label="179289 (pp) 142507" source="-117" target="-22">
    <att type="string" name="canonicalName" value="179289 (pp) 142507"/>
    <att type="string" name="interaction" value="pp" cy:editable="false"/>
    <graphics width="2" fill="#006600" cy:sourceArrow="0" cy:targetArrow="3" cy:sourceArrowColor="#006600" cy:targetArrowColor="#006600" cy:edgeLabelFont="Default-0-10" cy:edgeLineType="SOLID" cy:curved="STRAIGHT_LINES"/>
  </edge>
  <edge label="179289 (pp) 160281" source="-117" target="-119">
    <att type="string" name="canonicalName" value="179289 (pp) 160281"/>
    <att type="string" name="interaction" value="pp" cy:editable="false"/>
    <graphics width="2" fill="#006600" cy:sourceArrow="0" cy:targetArrow="3" cy:sourceArrowColor="#006600" cy:targetArrowColor="#006600" cy:edgeLabelFont="Default-0-10" cy:edgeLineType="SOLID" cy:curved="STRAIGHT_LINES"/>
  </edge>
  <edge label="179289 (pp) 75247" source="-117" target="-106">
    <att type="string" name="canonicalName" value="179289 (pp) 75247"/>
    <att type="string" name="interaction" value="pp" cy:editable="false"/>
    <graphics width="2" fill="#006600" cy:sourceArrow="0" cy:targetArrow="3" cy:sourceArrowColor="#006600" cy:targetArrowColor="#006600" cy:edgeLabelFont="Default-0-10" cy:edgeLineType="SOLID" cy:curved="STRAIGHT_LINES"/>
  </edge>
  <edge label="187531 (pp) 104871" source="-116" target="-122">
    <att type="string" name="canonicalName" value="187531 (pp) 104871"/>
    <att type="string" name="interaction" value="pp" cy:editable="false"/>
    <graphics width="2" fill="#006600" cy:sourceArrow="0" cy:targetArrow="3" cy:sourceArrowColor="#006600" cy:targetArrowColor="#006600" cy:edgeLabelFont="Default-0-10" cy:edgeLineType="SOLID" cy:curved="STRAIGHT_LINES"/>
  </edge>
  <edge label="187531 (pp) 107654" source="-116" target="-102">
    <att type="string" name="canonicalName" value="187531 (pp) 107654"/>
    <att type="string" name="interaction" value="pp" cy:editable="false"/>
    <graphics width="2" fill="#006600" cy:sourceArrow="0" cy:targetArrow="3" cy:sourceArrowColor="#006600" cy:targetArrowColor="#006600" cy:edgeLabelFont="Default-0-10" cy:edgeLineType="SOLID" cy:curved="STRAIGHT_LINES"/>
  </edge>
  <edge label="187531 (pp) 122939" source="-116" target="-27">
    <att type="string" name="canonicalName" value="187531 (pp) 122939"/>
    <att type="string" name="interaction" value="pp" cy:editable="false"/>
    <graphics width="2" fill="#006600" cy:sourceArrow="0" cy:targetArrow="3" cy:sourceArrowColor="#006600" cy:targetArrowColor="#006600" cy:edgeLabelFont="Default-0-10" cy:edgeLineType="SOLID" cy:curved="STRAIGHT_LINES"/>
  </edge>
  <edge label="187531 (pp) 142507" source="-116" target="-22">
    <att type="string" name="canonicalName" value="187531 (pp) 142507"/>
    <att type="string" name="interaction" value="pp" cy:editable="false"/>
    <graphics width="2" fill="#006600" cy:sourceArrow="0" cy:targetArrow="3" cy:sourceArrowColor="#006600" cy:targetArrowColor="#006600" cy:edgeLabelFont="Default-0-10" cy:edgeLineType="SOLID" cy:curved="STRAIGHT_LINES"/>
  </edge>
  <edge label="187531 (pp) 160281" source="-116" target="-119">
    <att type="string" name="canonicalName" value="187531 (pp) 160281"/>
    <att type="string" name="interaction" value="pp" cy:editable="false"/>
    <graphics width="2" fill="#006600" cy:sourceArrow="0" cy:targetArrow="3" cy:sourceArrowColor="#006600" cy:targetArrowColor="#006600" cy:edgeLabelFont="Default-0-10" cy:edgeLineType="SOLID" cy:curved="STRAIGHT_LINES"/>
  </edge>
  <edge label="187531 (pp) 75247" source="-116" target="-106">
    <att type="string" name="canonicalName" value="187531 (pp) 75247"/>
    <att type="string" name="interaction" value="pp" cy:editable="false"/>
    <graphics width="2" fill="#006600" cy:sourceArrow="0" cy:targetArrow="3" cy:sourceArrowColor="#006600" cy:targetArrowColor="#006600" cy:edgeLabelFont="Default-0-10" cy:edgeLineType="SOLID" cy:curved="STRAIGHT_LINES"/>
  </edge>
  <edge label="189879 (pp) 104871" source="-115" target="-122">
    <att type="string" name="canonicalName" value="189879 (pp) 104871"/>
    <att type="string" name="interaction" value="pp" cy:editable="false"/>
    <graphics width="2" fill="#006600" cy:sourceArrow="0" cy:targetArrow="3" cy:sourceArrowColor="#006600" cy:targetArrowColor="#006600" cy:edgeLabelFont="Default-0-10" cy:edgeLineType="SOLID" cy:curved="STRAIGHT_LINES"/>
  </edge>
  <edge label="189879 (pp) 53522" source="-115" target="-2">
    <att type="string" name="canonicalName" value="189879 (pp) 53522"/>
    <att type="string" name="interaction" value="pp" cy:editable="false"/>
    <graphics width="2" fill="#006600" cy:sourceArrow="0" cy:targetArrow="3" cy:sourceArrowColor="#006600" cy:targetArrowColor="#006600" cy:edgeLabelFont="Default-0-10" cy:edgeLineType="SOLID" cy:curved="STRAIGHT_LINES"/>
  </edge>
  <edge label="189879 (pp) 93901" source="-115" target="-111">
    <att type="string" name="canonicalName" value="189879 (pp) 93901"/>
    <att type="string" name="interaction" value="pp" cy:editable="false"/>
    <graphics width="2" fill="#006600" cy:sourceArrow="0" cy:targetArrow="3" cy:sourceArrowColor="#006600" cy:targetArrowColor="#006600" cy:edgeLabelFont="Default-0-10" cy:edgeLineType="SOLID" cy:curved="STRAIGHT_LINES"/>
  </edge>
  <edge label="194168 (pp) 104871" source="-114" target="-122">
    <att type="string" name="canonicalName" value="194168 (pp) 104871"/>
    <att type="string" name="interaction" value="pp" cy:editable="false"/>
    <graphics width="2" fill="#006600" cy:sourceArrow="0" cy:targetArrow="3" cy:sourceArrowColor="#006600" cy:targetArrowColor="#006600" cy:edgeLabelFont="Default-0-10" cy:edgeLineType="SOLID" cy:curved="STRAIGHT_LINES"/>
  </edge>
  <edge label="194168 (pp) 107654" source="-114" target="-102">
    <att type="string" name="canonicalName" value="194168 (pp) 107654"/>
    <att type="string" name="interaction" value="pp" cy:editable="false"/>
    <graphics width="2" fill="#006600" cy:sourceArrow="0" cy:targetArrow="3" cy:sourceArrowColor="#006600" cy:targetArrowColor="#006600" cy:edgeLabelFont="Default-0-10" cy:edgeLineType="SOLID" cy:curved="STRAIGHT_LINES"/>
  </edge>
  <edge label="194168 (pp) 122939" source="-114" target="-27">
    <att type="string" name="canonicalName" value="194168 (pp) 122939"/>
    <att type="string" name="interaction" value="pp" cy:editable="false"/>
    <graphics width="2" fill="#006600" cy:sourceArrow="0" cy:targetArrow="3" cy:sourceArrowColor="#006600" cy:targetArrowColor="#006600" cy:edgeLabelFont="Default-0-10" cy:edgeLineType="SOLID" cy:curved="STRAIGHT_LINES"/>
  </edge>
  <edge label="194168 (pp) 142507" source="-114" target="-22">
    <att type="string" name="canonicalName" value="194168 (pp) 142507"/>
    <att type="string" name="interaction" value="pp" cy:editable="false"/>
    <graphics width="2" fill="#006600" cy:sourceArrow="0" cy:targetArrow="3" cy:sourceArrowColor="#006600" cy:targetArrowColor="#006600" cy:edgeLabelFont="Default-0-10" cy:edgeLineType="SOLID" cy:curved="STRAIGHT_LINES"/>
  </edge>
  <edge label="194168 (pp) 160281" source="-114" target="-119">
    <att type="string" name="canonicalName" value="194168 (pp) 160281"/>
    <att type="string" name="interaction" value="pp" cy:editable="false"/>
    <graphics width="2" fill="#006600" cy:sourceArrow="0" cy:targetArrow="3" cy:sourceArrowColor="#006600" cy:targetArrowColor="#006600" cy:edgeLabelFont="Default-0-10" cy:edgeLineType="SOLID" cy:curved="STRAIGHT_LINES"/>
  </edge>
  <edge label="194168 (pp) 75247" source="-114" target="-106">
    <att type="string" name="canonicalName" value="194168 (pp) 75247"/>
    <att type="string" name="interaction" value="pp" cy:editable="false"/>
    <graphics width="2" fill="#006600" cy:sourceArrow="0" cy:targetArrow="3" cy:sourceArrowColor="#006600" cy:targetArrowColor="#006600" cy:edgeLabelFont="Default-0-10" cy:edgeLineType="SOLID" cy:curved="STRAIGHT_LINES"/>
  </edge>
  <edge label="195838 (pp) 104871" source="-113" target="-122">
    <att type="string" name="canonicalName" value="195838 (pp) 104871"/>
    <att type="string" name="interaction" value="pp" cy:editable="false"/>
    <graphics width="2" fill="#006600" cy:sourceArrow="0" cy:targetArrow="3" cy:sourceArrowColor="#006600" cy:targetArrowColor="#006600" cy:edgeLabelFont="Default-0-10" cy:edgeLineType="SOLID" cy:curved="STRAIGHT_LINES"/>
  </edge>
  <edge label="195838 (pp) 53522" source="-113" target="-2">
    <att type="string" name="canonicalName" value="195838 (pp) 53522"/>
    <att type="string" name="interaction" value="pp" cy:editable="false"/>
    <graphics width="2" fill="#006600" cy:sourceArrow="0" cy:targetArrow="3" cy:sourceArrowColor="#006600" cy:targetArrowColor="#006600" cy:edgeLabelFont="Default-0-10" cy:edgeLineType="SOLID" cy:curved="STRAIGHT_LINES"/>
  </edge>
  <edge label="195838 (pp) 93901" source="-113" target="-111">
    <att type="string" name="canonicalName" value="195838 (pp) 93901"/>
    <att type="string" name="interaction" value="pp" cy:editable="false"/>
    <graphics width="2" fill="#006600" cy:sourceArrow="0" cy:targetArrow="3" cy:sourceArrowColor="#006600" cy:targetArrowColor="#006600" cy:edgeLabelFont="Default-0-10" cy:edgeLineType="SOLID" cy:curved="STRAIGHT_LINES"/>
  </edge>
  <edge label="195918 (pp) 104871" source="-112" target="-122">
    <att type="string" name="canonicalName" value="195918 (pp) 104871"/>
    <att type="string" name="interaction" value="pp" cy:editable="false"/>
    <graphics width="2" fill="#006600" cy:sourceArrow="0" cy:targetArrow="3" cy:sourceArrowColor="#006600" cy:targetArrowColor="#006600" cy:edgeLabelFont="Default-0-10" cy:edgeLineType="SOLID" cy:curved="STRAIGHT_LINES"/>
  </edge>
  <edge label="195918 (pp) 53522" source="-112" target="-2">
    <att type="string" name="canonicalName" value="195918 (pp) 53522"/>
    <att type="string" name="interaction" value="pp" cy:editable="false"/>
    <graphics width="2" fill="#006600" cy:sourceArrow="0" cy:targetArrow="3" cy:sourceArrowColor="#006600" cy:targetArrowColor="#006600" cy:edgeLabelFont="Default-0-10" cy:edgeLineType="SOLID" cy:curved="STRAIGHT_LINES"/>
  </edge>
  <edge label="195918 (pp) 93901" source="-112" target="-111">
    <att type="string" name="canonicalName" value="195918 (pp) 93901"/>
    <att type="string" name="interaction" value="pp" cy:editable="false"/>
    <graphics width="2" fill="#006600" cy:sourceArrow="0" cy:targetArrow="3" cy:sourceArrowColor="#006600" cy:targetArrowColor="#006600" cy:edgeLabelFont="Default-0-10" cy:edgeLineType="SOLID" cy:curved="STRAIGHT_LINES"/>
  </edge>
  <edge label="93901 (pp) 104871" source="-111" target="-122">
    <att type="string" name="canonicalName" value="93901 (pp) 104871"/>
    <att type="string" name="interaction" value="pp" cy:editable="false"/>
    <graphics width="2" fill="#006600" cy:sourceArrow="0" cy:targetArrow="3" cy:sourceArrowColor="#006600" cy:targetArrowColor="#006600" cy:edgeLabelFont="Default-0-10" cy:edgeLineType="SOLID" cy:curved="STRAIGHT_LINES"/>
  </edge>
  <edge label="93901 (pp) 160281" source="-111" target="-119">
    <att type="string" name="canonicalName" value="93901 (pp) 160281"/>
    <att type="string" name="interaction" value="pp" cy:editable="false"/>
    <graphics width="2" fill="#006600" cy:sourceArrow="0" cy:targetArrow="3" cy:sourceArrowColor="#006600" cy:targetArrowColor="#006600" cy:edgeLabelFont="Default-0-10" cy:edgeLineType="SOLID" cy:curved="STRAIGHT_LINES"/>
  </edge>
  <edge label="95196 (pp) 104871" source="-110" target="-122">
    <att type="string" name="canonicalName" value="95196 (pp) 104871"/>
    <att type="string" name="interaction" value="pp" cy:editable="false"/>
    <graphics width="2" fill="#006600" cy:sourceArrow="0" cy:targetArrow="3" cy:sourceArrowColor="#006600" cy:targetArrowColor="#006600" cy:edgeLabelFont="Default-0-10" cy:edgeLineType="SOLID" cy:curved="STRAIGHT_LINES"/>
  </edge>
  <edge label="95196 (pp) 53522" source="-110" target="-2">
    <att type="string" name="canonicalName" value="95196 (pp) 53522"/>
    <att type="string" name="interaction" value="pp" cy:editable="false"/>
    <graphics width="2" fill="#006600" cy:sourceArrow="0" cy:targetArrow="3" cy:sourceArrowColor="#006600" cy:targetArrowColor="#006600" cy:edgeLabelFont="Default-0-10" cy:edgeLineType="SOLID" cy:curved="STRAIGHT_LINES"/>
  </edge>
  <edge label="95196 (pp) 93901" source="-110" target="-111">
    <att type="string" name="canonicalName" value="95196 (pp) 93901"/>
    <att type="string" name="interaction" value="pp" cy:editable="false"/>
    <graphics width="2" fill="#006600" cy:sourceArrow="0" cy:targetArrow="3" cy:sourceArrowColor="#006600" cy:targetArrowColor="#006600" cy:edgeLabelFont="Default-0-10" cy:edgeLineType="SOLID" cy:curved="STRAIGHT_LINES"/>
  </edge>
  <edge label="149734 (pp) 106059" source="-109" target="-108">
    <att type="string" name="canonicalName" value="149734 (pp) 106059"/>
    <att type="string" name="interaction" value="pp" cy:editable="false"/>
    <graphics width="2" fill="#006600" cy:sourceArrow="0" cy:targetArrow="3" cy:sourceArrowColor="#006600" cy:targetArrowColor="#006600" cy:edgeLabelFont="Default-0-10" cy:edgeLineType="SOLID" cy:curved="STRAIGHT_LINES"/>
  </edge>
  <edge label="149734 (pp) 117914" source="-109" target="-85">
    <att type="string" name="canonicalName" value="149734 (pp) 117914"/>
    <att type="string" name="interaction" value="pp" cy:editable="false"/>
    <graphics width="2" fill="#006600" cy:sourceArrow="0" cy:targetArrow="3" cy:sourceArrowColor="#006600" cy:targetArrowColor="#006600" cy:edgeLabelFont="Default-0-10" cy:edgeLineType="SOLID" cy:curved="STRAIGHT_LINES"/>
  </edge>
  <edge label="149734 (pp) 118487" source="-109" target="-84">
    <att type="string" name="canonicalName" value="149734 (pp) 118487"/>
    <att type="string" name="interaction" value="pp" cy:editable="false"/>
    <graphics width="2" fill="#006600" cy:sourceArrow="0" cy:targetArrow="3" cy:sourceArrowColor="#006600" cy:targetArrowColor="#006600" cy:edgeLabelFont="Default-0-10" cy:edgeLineType="SOLID" cy:curved="STRAIGHT_LINES"/>
  </edge>
  <edge label="149734 (pp) 146239" source="-109" target="-73">
    <att type="string" name="canonicalName" value="149734 (pp) 146239"/>
    <att type="string" name="interaction" value="pp" cy:editable="false"/>
    <graphics width="2" fill="#006600" cy:sourceArrow="0" cy:targetArrow="3" cy:sourceArrowColor="#006600" cy:targetArrowColor="#006600" cy:edgeLabelFont="Default-0-10" cy:edgeLineType="SOLID" cy:curved="STRAIGHT_LINES"/>
  </edge>
  <edge label="149734 (pp) 152660" source="-109" target="-9">
    <att type="string" name="canonicalName" value="149734 (pp) 152660"/>
    <att type="string" name="interaction" value="pp" cy:editable="false"/>
    <graphics width="2" fill="#006600" cy:sourceArrow="0" cy:targetArrow="3" cy:sourceArrowColor="#006600" cy:targetArrowColor="#006600" cy:edgeLabelFont="Default-0-10" cy:edgeLineType="SOLID" cy:curved="STRAIGHT_LINES"/>
  </edge>
  <edge label="149734 (pp) 180470" source="-109" target="-80">
    <att type="string" name="canonicalName" value="149734 (pp) 180470"/>
    <att type="string" name="interaction" value="pp" cy:editable="false"/>
    <graphics width="2" fill="#006600" cy:sourceArrow="0" cy:targetArrow="3" cy:sourceArrowColor="#006600" cy:targetArrowColor="#006600" cy:edgeLabelFont="Default-0-10" cy:edgeLineType="SOLID" cy:curved="STRAIGHT_LINES"/>
  </edge>
  <edge label="149734 (pp) 189471" source="-109" target="-66">
    <att type="string" name="canonicalName" value="149734 (pp) 189471"/>
    <att type="string" name="interaction" value="pp" cy:editable="false"/>
    <graphics width="2" fill="#006600" cy:sourceArrow="0" cy:targetArrow="3" cy:sourceArrowColor="#006600" cy:targetArrowColor="#006600" cy:edgeLabelFont="Default-0-10" cy:edgeLineType="SOLID" cy:curved="STRAIGHT_LINES"/>
  </edge>
  <edge label="149734 (pp) 24524" source="-109" target="-77">
    <att type="string" name="canonicalName" value="149734 (pp) 24524"/>
    <att type="string" name="interaction" value="pp" cy:editable="false"/>
    <graphics width="2" fill="#006600" cy:sourceArrow="0" cy:targetArrow="3" cy:sourceArrowColor="#006600" cy:targetArrowColor="#006600" cy:edgeLabelFont="Default-0-10" cy:edgeLineType="SOLID" cy:curved="STRAIGHT_LINES"/>
  </edge>
  <edge label="149734 (pp) 93901" source="-109" target="-111">
    <att type="string" name="canonicalName" value="149734 (pp) 93901"/>
    <att type="string" name="interaction" value="pp" cy:editable="false"/>
    <graphics width="2" fill="#006600" cy:sourceArrow="0" cy:targetArrow="3" cy:sourceArrowColor="#006600" cy:targetArrowColor="#006600" cy:edgeLabelFont="Default-0-10" cy:edgeLineType="SOLID" cy:curved="STRAIGHT_LINES"/>
  </edge>
  <edge label="106059 (pp) 113031" source="-108" target="-87">
    <att type="string" name="canonicalName" value="106059 (pp) 113031"/>
    <att type="string" name="interaction" value="pp" cy:editable="false"/>
    <graphics width="2" fill="#006600" cy:sourceArrow="0" cy:targetArrow="3" cy:sourceArrowColor="#006600" cy:targetArrowColor="#006600" cy:edgeLabelFont="Default-0-10" cy:edgeLineType="SOLID" cy:curved="STRAIGHT_LINES"/>
  </edge>
  <edge label="106059 (pp) 187405" source="-108" target="-105">
    <att type="string" name="canonicalName" value="106059 (pp) 187405"/>
    <att type="string" name="interaction" value="pp" cy:editable="false"/>
    <graphics width="2" fill="#006600" cy:sourceArrow="0" cy:targetArrow="3" cy:sourceArrowColor="#006600" cy:targetArrowColor="#006600" cy:edgeLabelFont="Default-0-10" cy:edgeLineType="SOLID" cy:curved="STRAIGHT_LINES"/>
  </edge>
  <edge label="106059 (pp) 191829" source="-108" target="-64">
    <att type="string" name="canonicalName" value="106059 (pp) 191829"/>
    <att type="string" name="interaction" value="pp" cy:editable="false"/>
    <graphics width="2" fill="#006600" cy:sourceArrow="0" cy:targetArrow="3" cy:sourceArrowColor="#006600" cy:targetArrowColor="#006600" cy:edgeLabelFont="Default-0-10" cy:edgeLineType="SOLID" cy:curved="STRAIGHT_LINES"/>
  </edge>
  <edge label="106059 (pp) 194168" source="-108" target="-114">
    <att type="string" name="canonicalName" value="106059 (pp) 194168"/>
    <att type="string" name="interaction" value="pp" cy:editable="false"/>
    <graphics width="2" fill="#006600" cy:sourceArrow="0" cy:targetArrow="3" cy:sourceArrowColor="#006600" cy:targetArrowColor="#006600" cy:edgeLabelFont="Default-0-10" cy:edgeLineType="SOLID" cy:curved="STRAIGHT_LINES"/>
  </edge>
  <edge label="106059 (pp) 6783" source="-108" target="-95">
    <att type="string" name="canonicalName" value="106059 (pp) 6783"/>
    <att type="string" name="interaction" value="pp" cy:editable="false"/>
    <graphics width="2" fill="#006600" cy:sourceArrow="0" cy:targetArrow="3" cy:sourceArrowColor="#006600" cy:targetArrowColor="#006600" cy:edgeLabelFont="Default-0-10" cy:edgeLineType="SOLID" cy:curved="STRAIGHT_LINES"/>
  </edge>
  <edge label="180087 (pp) 106059" source="-107" target="-108">
    <att type="string" name="canonicalName" value="180087 (pp) 106059"/>
    <att type="string" name="interaction" value="pp" cy:editable="false"/>
    <graphics width="2" fill="#006600" cy:sourceArrow="0" cy:targetArrow="3" cy:sourceArrowColor="#006600" cy:targetArrowColor="#006600" cy:edgeLabelFont="Default-0-10" cy:edgeLineType="SOLID" cy:curved="STRAIGHT_LINES"/>
  </edge>
  <edge label="180087 (pp) 111277" source="-107" target="-88">
    <att type="string" name="canonicalName" value="180087 (pp) 111277"/>
    <att type="string" name="interaction" value="pp" cy:editable="false"/>
    <graphics width="2" fill="#006600" cy:sourceArrow="0" cy:targetArrow="3" cy:sourceArrowColor="#006600" cy:targetArrowColor="#006600" cy:edgeLabelFont="Default-0-10" cy:edgeLineType="SOLID" cy:curved="STRAIGHT_LINES"/>
  </edge>
  <edge label="180087 (pp) 117914" source="-107" target="-85">
    <att type="string" name="canonicalName" value="180087 (pp) 117914"/>
    <att type="string" name="interaction" value="pp" cy:editable="false"/>
    <graphics width="2" fill="#006600" cy:sourceArrow="0" cy:targetArrow="3" cy:sourceArrowColor="#006600" cy:targetArrowColor="#006600" cy:edgeLabelFont="Default-0-10" cy:edgeLineType="SOLID" cy:curved="STRAIGHT_LINES"/>
  </edge>
  <edge label="180087 (pp) 118487" source="-107" target="-84">
    <att type="string" name="canonicalName" value="180087 (pp) 118487"/>
    <att type="string" name="interaction" value="pp" cy:editable="false"/>
    <graphics width="2" fill="#006600" cy:sourceArrow="0" cy:targetArrow="3" cy:sourceArrowColor="#006600" cy:targetArrowColor="#006600" cy:edgeLabelFont="Default-0-10" cy:edgeLineType="SOLID" cy:curved="STRAIGHT_LINES"/>
  </edge>
  <edge label="180087 (pp) 146239" source="-107" target="-73">
    <att type="string" name="canonicalName" value="180087 (pp) 146239"/>
    <att type="string" name="interaction" value="pp" cy:editable="false"/>
    <graphics width="2" fill="#006600" cy:sourceArrow="0" cy:targetArrow="3" cy:sourceArrowColor="#006600" cy:targetArrowColor="#006600" cy:edgeLabelFont="Default-0-10" cy:edgeLineType="SOLID" cy:curved="STRAIGHT_LINES"/>
  </edge>
  <edge label="180087 (pp) 152660" source="-107" target="-9">
    <att type="string" name="canonicalName" value="180087 (pp) 152660"/>
    <att type="string" name="interaction" value="pp" cy:editable="false"/>
    <graphics width="2" fill="#006600" cy:sourceArrow="0" cy:targetArrow="3" cy:sourceArrowColor="#006600" cy:targetArrowColor="#006600" cy:edgeLabelFont="Default-0-10" cy:edgeLineType="SOLID" cy:curved="STRAIGHT_LINES"/>
  </edge>
  <edge label="180087 (pp) 180470" source="-107" target="-80">
    <att type="string" name="canonicalName" value="180087 (pp) 180470"/>
    <att type="string" name="interaction" value="pp" cy:editable="false"/>
    <graphics width="2" fill="#006600" cy:sourceArrow="0" cy:targetArrow="3" cy:sourceArrowColor="#006600" cy:targetArrowColor="#006600" cy:edgeLabelFont="Default-0-10" cy:edgeLineType="SOLID" cy:curved="STRAIGHT_LINES"/>
  </edge>
  <edge label="180087 (pp) 189471" source="-107" target="-66">
    <att type="string" name="canonicalName" value="180087 (pp) 189471"/>
    <att type="string" name="interaction" value="pp" cy:editable="false"/>
    <graphics width="2" fill="#006600" cy:sourceArrow="0" cy:targetArrow="3" cy:sourceArrowColor="#006600" cy:targetArrowColor="#006600" cy:edgeLabelFont="Default-0-10" cy:edgeLineType="SOLID" cy:curved="STRAIGHT_LINES"/>
  </edge>
  <edge label="180087 (pp) 24524" source="-107" target="-77">
    <att type="string" name="canonicalName" value="180087 (pp) 24524"/>
    <att type="string" name="interaction" value="pp" cy:editable="false"/>
    <graphics width="2" fill="#006600" cy:sourceArrow="0" cy:targetArrow="3" cy:sourceArrowColor="#006600" cy:targetArrowColor="#006600" cy:edgeLabelFont="Default-0-10" cy:edgeLineType="SOLID" cy:curved="STRAIGHT_LINES"/>
  </edge>
  <edge label="180087 (pp) 93901" source="-107" target="-111">
    <att type="string" name="canonicalName" value="180087 (pp) 93901"/>
    <att type="string" name="interaction" value="pp" cy:editable="false"/>
    <graphics width="2" fill="#006600" cy:sourceArrow="0" cy:targetArrow="3" cy:sourceArrowColor="#006600" cy:targetArrowColor="#006600" cy:edgeLabelFont="Default-0-10" cy:edgeLineType="SOLID" cy:curved="STRAIGHT_LINES"/>
  </edge>
  <edge label="75247 (pp) 106059" source="-106" target="-108">
    <att type="string" name="canonicalName" value="75247 (pp) 106059"/>
    <att type="string" name="interaction" value="pp" cy:editable="false"/>
    <graphics width="2" fill="#006600" cy:sourceArrow="0" cy:targetArrow="3" cy:sourceArrowColor="#006600" cy:targetArrowColor="#006600" cy:edgeLabelFont="Default-0-10" cy:edgeLineType="SOLID" cy:curved="STRAIGHT_LINES"/>
  </edge>
  <edge label="75247 (pp) 117914" source="-106" target="-85">
    <att type="string" name="canonicalName" value="75247 (pp) 117914"/>
    <att type="string" name="interaction" value="pp" cy:editable="false"/>
    <graphics width="2" fill="#006600" cy:sourceArrow="0" cy:targetArrow="3" cy:sourceArrowColor="#006600" cy:targetArrowColor="#006600" cy:edgeLabelFont="Default-0-10" cy:edgeLineType="SOLID" cy:curved="STRAIGHT_LINES"/>
  </edge>
  <edge label="75247 (pp) 118487" source="-106" target="-84">
    <att type="string" name="canonicalName" value="75247 (pp) 118487"/>
    <att type="string" name="interaction" value="pp" cy:editable="false"/>
    <graphics width="2" fill="#006600" cy:sourceArrow="0" cy:targetArrow="3" cy:sourceArrowColor="#006600" cy:targetArrowColor="#006600" cy:edgeLabelFont="Default-0-10" cy:edgeLineType="SOLID" cy:curved="STRAIGHT_LINES"/>
  </edge>
  <edge label="75247 (pp) 146239" source="-106" target="-73">
    <att type="string" name="canonicalName" value="75247 (pp) 146239"/>
    <att type="string" name="interaction" value="pp" cy:editable="false"/>
    <graphics width="2" fill="#006600" cy:sourceArrow="0" cy:targetArrow="3" cy:sourceArrowColor="#006600" cy:targetArrowColor="#006600" cy:edgeLabelFont="Default-0-10" cy:edgeLineType="SOLID" cy:curved="STRAIGHT_LINES"/>
  </edge>
  <edge label="75247 (pp) 152660" source="-106" target="-9">
    <att type="string" name="canonicalName" value="75247 (pp) 152660"/>
    <att type="string" name="interaction" value="pp" cy:editable="false"/>
    <graphics width="2" fill="#006600" cy:sourceArrow="0" cy:targetArrow="3" cy:sourceArrowColor="#006600" cy:targetArrowColor="#006600" cy:edgeLabelFont="Default-0-10" cy:edgeLineType="SOLID" cy:curved="STRAIGHT_LINES"/>
  </edge>
  <edge label="75247 (pp) 180470" source="-106" target="-80">
    <att type="string" name="canonicalName" value="75247 (pp) 180470"/>
    <att type="string" name="interaction" value="pp" cy:editable="false"/>
    <graphics width="2" fill="#006600" cy:sourceArrow="0" cy:targetArrow="3" cy:sourceArrowColor="#006600" cy:targetArrowColor="#006600" cy:edgeLabelFont="Default-0-10" cy:edgeLineType="SOLID" cy:curved="STRAIGHT_LINES"/>
  </edge>
  <edge label="75247 (pp) 189471" source="-106" target="-66">
    <att type="string" name="canonicalName" value="75247 (pp) 189471"/>
    <att type="string" name="interaction" value="pp" cy:editable="false"/>
    <graphics width="2" fill="#006600" cy:sourceArrow="0" cy:targetArrow="3" cy:sourceArrowColor="#006600" cy:targetArrowColor="#006600" cy:edgeLabelFont="Default-0-10" cy:edgeLineType="SOLID" cy:curved="STRAIGHT_LINES"/>
  </edge>
  <edge label="75247 (pp) 24524" source="-106" target="-77">
    <att type="string" name="canonicalName" value="75247 (pp) 24524"/>
    <att type="string" name="interaction" value="pp" cy:editable="false"/>
    <graphics width="2" fill="#006600" cy:sourceArrow="0" cy:targetArrow="3" cy:sourceArrowColor="#006600" cy:targetArrowColor="#006600" cy:edgeLabelFont="Default-0-10" cy:edgeLineType="SOLID" cy:curved="STRAIGHT_LINES"/>
  </edge>
  <edge label="75247 (pp) 93901" source="-106" target="-111">
    <att type="string" name="canonicalName" value="75247 (pp) 93901"/>
    <att type="string" name="interaction" value="pp" cy:editable="false"/>
    <graphics width="2" fill="#006600" cy:sourceArrow="0" cy:targetArrow="3" cy:sourceArrowColor="#006600" cy:targetArrowColor="#006600" cy:edgeLabelFont="Default-0-10" cy:edgeLineType="SOLID" cy:curved="STRAIGHT_LINES"/>
  </edge>
  <edge label="187405 (pp) 106739" source="-105" target="-104">
    <att type="string" name="canonicalName" value="187405 (pp) 106739"/>
    <att type="string" name="interaction" value="pp" cy:editable="false"/>
    <graphics width="2" fill="#006600" cy:sourceArrow="0" cy:targetArrow="3" cy:sourceArrowColor="#006600" cy:targetArrowColor="#006600" cy:edgeLabelFont="Default-0-10" cy:edgeLineType="SOLID" cy:curved="STRAIGHT_LINES"/>
  </edge>
  <edge label="187405 (pp) 118487" source="-105" target="-84">
    <att type="string" name="canonicalName" value="187405 (pp) 118487"/>
    <att type="string" name="interaction" value="pp" cy:editable="false"/>
    <graphics width="2" fill="#006600" cy:sourceArrow="0" cy:targetArrow="3" cy:sourceArrowColor="#006600" cy:targetArrowColor="#006600" cy:edgeLabelFont="Default-0-10" cy:edgeLineType="SOLID" cy:curved="STRAIGHT_LINES"/>
  </edge>
  <edge label="187405 (pp) 120259" source="-105" target="-50">
    <att type="string" name="canonicalName" value="187405 (pp) 120259"/>
    <att type="string" name="interaction" value="pp" cy:editable="false"/>
    <graphics width="2" fill="#006600" cy:sourceArrow="0" cy:targetArrow="3" cy:sourceArrowColor="#006600" cy:targetArrowColor="#006600" cy:edgeLabelFont="Default-0-10" cy:edgeLineType="SOLID" cy:curved="STRAIGHT_LINES"/>
  </edge>
  <edge label="187405 (pp) 126346" source="-105" target="-92">
    <att type="string" name="canonicalName" value="187405 (pp) 126346"/>
    <att type="string" name="interaction" value="pp" cy:editable="false"/>
    <graphics width="2" fill="#006600" cy:sourceArrow="0" cy:targetArrow="3" cy:sourceArrowColor="#006600" cy:targetArrowColor="#006600" cy:edgeLabelFont="Default-0-10" cy:edgeLineType="SOLID" cy:curved="STRAIGHT_LINES"/>
  </edge>
  <edge label="187405 (pp) 153832" source="-105" target="-72">
    <att type="string" name="canonicalName" value="187405 (pp) 153832"/>
    <att type="string" name="interaction" value="pp" cy:editable="false"/>
    <graphics width="2" fill="#006600" cy:sourceArrow="0" cy:targetArrow="3" cy:sourceArrowColor="#006600" cy:targetArrowColor="#006600" cy:edgeLabelFont="Default-0-10" cy:edgeLineType="SOLID" cy:curved="STRAIGHT_LINES"/>
  </edge>
  <edge label="187405 (pp) 168290" source="-105" target="-71">
    <att type="string" name="canonicalName" value="187405 (pp) 168290"/>
    <att type="string" name="interaction" value="pp" cy:editable="false"/>
    <graphics width="2" fill="#006600" cy:sourceArrow="0" cy:targetArrow="3" cy:sourceArrowColor="#006600" cy:targetArrowColor="#006600" cy:edgeLabelFont="Default-0-10" cy:edgeLineType="SOLID" cy:curved="STRAIGHT_LINES"/>
  </edge>
  <edge label="187405 (pp) 193681" source="-105" target="-63">
    <att type="string" name="canonicalName" value="187405 (pp) 193681"/>
    <att type="string" name="interaction" value="pp" cy:editable="false"/>
    <graphics width="2" fill="#006600" cy:sourceArrow="0" cy:targetArrow="3" cy:sourceArrowColor="#006600" cy:targetArrowColor="#006600" cy:edgeLabelFont="Default-0-10" cy:edgeLineType="SOLID" cy:curved="STRAIGHT_LINES"/>
  </edge>
  <edge label="187405 (pp) 194555" source="-105" target="-62">
    <att type="string" name="canonicalName" value="187405 (pp) 194555"/>
    <att type="string" name="interaction" value="pp" cy:editable="false"/>
    <graphics width="2" fill="#006600" cy:sourceArrow="0" cy:targetArrow="3" cy:sourceArrowColor="#006600" cy:targetArrowColor="#006600" cy:edgeLabelFont="Default-0-10" cy:edgeLineType="SOLID" cy:curved="STRAIGHT_LINES"/>
  </edge>
  <edge label="106739 (pp) 120035" source="-104" target="-94">
    <att type="string" name="canonicalName" value="106739 (pp) 120035"/>
    <att type="string" name="interaction" value="pp" cy:editable="false"/>
    <graphics width="2" fill="#006600" cy:sourceArrow="0" cy:targetArrow="3" cy:sourceArrowColor="#006600" cy:targetArrowColor="#006600" cy:edgeLabelFont="Default-0-10" cy:edgeLineType="SOLID" cy:curved="STRAIGHT_LINES"/>
  </edge>
  <edge label="106739 (pp) 177573" source="-104" target="-11">
    <att type="string" name="canonicalName" value="106739 (pp) 177573"/>
    <att type="string" name="interaction" value="pp" cy:editable="false"/>
    <graphics width="2" fill="#006600" cy:sourceArrow="0" cy:targetArrow="3" cy:sourceArrowColor="#006600" cy:targetArrowColor="#006600" cy:edgeLabelFont="Default-0-10" cy:edgeLineType="SOLID" cy:curved="STRAIGHT_LINES"/>
  </edge>
  <edge label="115254 (pp) 107654" source="-103" target="-102">
    <att type="string" name="canonicalName" value="115254 (pp) 107654"/>
    <att type="string" name="interaction" value="pp" cy:editable="false"/>
    <graphics width="2" fill="#006600" cy:sourceArrow="0" cy:targetArrow="3" cy:sourceArrowColor="#006600" cy:targetArrowColor="#006600" cy:edgeLabelFont="Default-0-10" cy:edgeLineType="SOLID" cy:curved="STRAIGHT_LINES"/>
  </edge>
  <edge label="115254 (pp) 122939" source="-103" target="-27">
    <att type="string" name="canonicalName" value="115254 (pp) 122939"/>
    <att type="string" name="interaction" value="pp" cy:editable="false"/>
    <graphics width="2" fill="#006600" cy:sourceArrow="0" cy:targetArrow="3" cy:sourceArrowColor="#006600" cy:targetArrowColor="#006600" cy:edgeLabelFont="Default-0-10" cy:edgeLineType="SOLID" cy:curved="STRAIGHT_LINES"/>
  </edge>
  <edge label="115254 (pp) 142507" source="-103" target="-22">
    <att type="string" name="canonicalName" value="115254 (pp) 142507"/>
    <att type="string" name="interaction" value="pp" cy:editable="false"/>
    <graphics width="2" fill="#006600" cy:sourceArrow="0" cy:targetArrow="3" cy:sourceArrowColor="#006600" cy:targetArrowColor="#006600" cy:edgeLabelFont="Default-0-10" cy:edgeLineType="SOLID" cy:curved="STRAIGHT_LINES"/>
  </edge>
  <edge label="115254 (pp) 180470" source="-103" target="-80">
    <att type="string" name="canonicalName" value="115254 (pp) 180470"/>
    <att type="string" name="interaction" value="pp" cy:editable="false"/>
    <graphics width="2" fill="#006600" cy:sourceArrow="0" cy:targetArrow="3" cy:sourceArrowColor="#006600" cy:targetArrowColor="#006600" cy:edgeLabelFont="Default-0-10" cy:edgeLineType="SOLID" cy:curved="STRAIGHT_LINES"/>
  </edge>
  <edge label="115254 (pp) 75247" source="-103" target="-106">
    <att type="string" name="canonicalName" value="115254 (pp) 75247"/>
    <att type="string" name="interaction" value="pp" cy:editable="false"/>
    <graphics width="2" fill="#006600" cy:sourceArrow="0" cy:targetArrow="3" cy:sourceArrowColor="#006600" cy:targetArrowColor="#006600" cy:edgeLabelFont="Default-0-10" cy:edgeLineType="SOLID" cy:curved="STRAIGHT_LINES"/>
  </edge>
  <edge label="107654 (pp) 146239" source="-102" target="-73">
    <att type="string" name="canonicalName" value="107654 (pp) 146239"/>
    <att type="string" name="interaction" value="pp" cy:editable="false"/>
    <graphics width="2" fill="#006600" cy:sourceArrow="0" cy:targetArrow="3" cy:sourceArrowColor="#006600" cy:targetArrowColor="#006600" cy:edgeLabelFont="Default-0-10" cy:edgeLineType="SOLID" cy:curved="STRAIGHT_LINES"/>
  </edge>
  <edge label="107654 (pp) 180470" source="-102" target="-80">
    <att type="string" name="canonicalName" value="107654 (pp) 180470"/>
    <att type="string" name="interaction" value="pp" cy:editable="false"/>
    <graphics width="2" fill="#006600" cy:sourceArrow="0" cy:targetArrow="3" cy:sourceArrowColor="#006600" cy:targetArrowColor="#006600" cy:edgeLabelFont="Default-0-10" cy:edgeLineType="SOLID" cy:curved="STRAIGHT_LINES"/>
  </edge>
  <edge label="107654 (pp) 189471" source="-102" target="-66">
    <att type="string" name="canonicalName" value="107654 (pp) 189471"/>
    <att type="string" name="interaction" value="pp" cy:editable="false"/>
    <graphics width="2" fill="#006600" cy:sourceArrow="0" cy:targetArrow="3" cy:sourceArrowColor="#006600" cy:targetArrowColor="#006600" cy:edgeLabelFont="Default-0-10" cy:edgeLineType="SOLID" cy:curved="STRAIGHT_LINES"/>
  </edge>
  <edge label="107654 (pp) 93901" source="-102" target="-111">
    <att type="string" name="canonicalName" value="107654 (pp) 93901"/>
    <att type="string" name="interaction" value="pp" cy:editable="false"/>
    <graphics width="2" fill="#006600" cy:sourceArrow="0" cy:targetArrow="3" cy:sourceArrowColor="#006600" cy:targetArrowColor="#006600" cy:edgeLabelFont="Default-0-10" cy:edgeLineType="SOLID" cy:curved="STRAIGHT_LINES"/>
  </edge>
  <edge label="119283 (pp) 107654" source="-101" target="-102">
    <att type="string" name="canonicalName" value="119283 (pp) 107654"/>
    <att type="string" name="interaction" value="pp" cy:editable="false"/>
    <graphics width="2" fill="#006600" cy:sourceArrow="0" cy:targetArrow="3" cy:sourceArrowColor="#006600" cy:targetArrowColor="#006600" cy:edgeLabelFont="Default-0-10" cy:edgeLineType="SOLID" cy:curved="STRAIGHT_LINES"/>
  </edge>
  <edge label="119283 (pp) 122939" source="-101" target="-27">
    <att type="string" name="canonicalName" value="119283 (pp) 122939"/>
    <att type="string" name="interaction" value="pp" cy:editable="false"/>
    <graphics width="2" fill="#006600" cy:sourceArrow="0" cy:targetArrow="3" cy:sourceArrowColor="#006600" cy:targetArrowColor="#006600" cy:edgeLabelFont="Default-0-10" cy:edgeLineType="SOLID" cy:curved="STRAIGHT_LINES"/>
  </edge>
  <edge label="119283 (pp) 142507" source="-101" target="-22">
    <att type="string" name="canonicalName" value="119283 (pp) 142507"/>
    <att type="string" name="interaction" value="pp" cy:editable="false"/>
    <graphics width="2" fill="#006600" cy:sourceArrow="0" cy:targetArrow="3" cy:sourceArrowColor="#006600" cy:targetArrowColor="#006600" cy:edgeLabelFont="Default-0-10" cy:edgeLineType="SOLID" cy:curved="STRAIGHT_LINES"/>
  </edge>
  <edge label="119283 (pp) 180470" source="-101" target="-80">
    <att type="string" name="canonicalName" value="119283 (pp) 180470"/>
    <att type="string" name="interaction" value="pp" cy:editable="false"/>
    <graphics width="2" fill="#006600" cy:sourceArrow="0" cy:targetArrow="3" cy:sourceArrowColor="#006600" cy:targetArrowColor="#006600" cy:edgeLabelFont="Default-0-10" cy:edgeLineType="SOLID" cy:curved="STRAIGHT_LINES"/>
  </edge>
  <edge label="119283 (pp) 75247" source="-101" target="-106">
    <att type="string" name="canonicalName" value="119283 (pp) 75247"/>
    <att type="string" name="interaction" value="pp" cy:editable="false"/>
    <graphics width="2" fill="#006600" cy:sourceArrow="0" cy:targetArrow="3" cy:sourceArrowColor="#006600" cy:targetArrowColor="#006600" cy:edgeLabelFont="Default-0-10" cy:edgeLineType="SOLID" cy:curved="STRAIGHT_LINES"/>
  </edge>
  <edge label="135484 (pp) 107654" source="-100" target="-102">
    <att type="string" name="canonicalName" value="135484 (pp) 107654"/>
    <att type="string" name="interaction" value="pp" cy:editable="false"/>
    <graphics width="2" fill="#006600" cy:sourceArrow="0" cy:targetArrow="3" cy:sourceArrowColor="#006600" cy:targetArrowColor="#006600" cy:edgeLabelFont="Default-0-10" cy:edgeLineType="SOLID" cy:curved="STRAIGHT_LINES"/>
  </edge>
  <edge label="135484 (pp) 122939" source="-100" target="-27">
    <att type="string" name="canonicalName" value="135484 (pp) 122939"/>
    <att type="string" name="interaction" value="pp" cy:editable="false"/>
    <graphics width="2" fill="#006600" cy:sourceArrow="0" cy:targetArrow="3" cy:sourceArrowColor="#006600" cy:targetArrowColor="#006600" cy:edgeLabelFont="Default-0-10" cy:edgeLineType="SOLID" cy:curved="STRAIGHT_LINES"/>
  </edge>
  <edge label="135484 (pp) 142507" source="-100" target="-22">
    <att type="string" name="canonicalName" value="135484 (pp) 142507"/>
    <att type="string" name="interaction" value="pp" cy:editable="false"/>
    <graphics width="2" fill="#006600" cy:sourceArrow="0" cy:targetArrow="3" cy:sourceArrowColor="#006600" cy:targetArrowColor="#006600" cy:edgeLabelFont="Default-0-10" cy:edgeLineType="SOLID" cy:curved="STRAIGHT_LINES"/>
  </edge>
  <edge label="135484 (pp) 75247" source="-100" target="-106">
    <att type="string" name="canonicalName" value="135484 (pp) 75247"/>
    <att type="string" name="interaction" value="pp" cy:editable="false"/>
    <graphics width="2" fill="#006600" cy:sourceArrow="0" cy:targetArrow="3" cy:sourceArrowColor="#006600" cy:targetArrowColor="#006600" cy:edgeLabelFont="Default-0-10" cy:edgeLineType="SOLID" cy:curved="STRAIGHT_LINES"/>
  </edge>
  <edge label="135809 (pp) 107654" source="-99" target="-102">
    <att type="string" name="canonicalName" value="135809 (pp) 107654"/>
    <att type="string" name="interaction" value="pp" cy:editable="false"/>
    <graphics width="2" fill="#006600" cy:sourceArrow="0" cy:targetArrow="3" cy:sourceArrowColor="#006600" cy:targetArrowColor="#006600" cy:edgeLabelFont="Default-0-10" cy:edgeLineType="SOLID" cy:curved="STRAIGHT_LINES"/>
  </edge>
  <edge label="135809 (pp) 122939" source="-99" target="-27">
    <att type="string" name="canonicalName" value="135809 (pp) 122939"/>
    <att type="string" name="interaction" value="pp" cy:editable="false"/>
    <graphics width="2" fill="#006600" cy:sourceArrow="0" cy:targetArrow="3" cy:sourceArrowColor="#006600" cy:targetArrowColor="#006600" cy:edgeLabelFont="Default-0-10" cy:edgeLineType="SOLID" cy:curved="STRAIGHT_LINES"/>
  </edge>
  <edge label="135809 (pp) 142507" source="-99" target="-22">
    <att type="string" name="canonicalName" value="135809 (pp) 142507"/>
    <att type="string" name="interaction" value="pp" cy:editable="false"/>
    <graphics width="2" fill="#006600" cy:sourceArrow="0" cy:targetArrow="3" cy:sourceArrowColor="#006600" cy:targetArrowColor="#006600" cy:edgeLabelFont="Default-0-10" cy:edgeLineType="SOLID" cy:curved="STRAIGHT_LINES"/>
  </edge>
  <edge label="135809 (pp) 75247" source="-99" target="-106">
    <att type="string" name="canonicalName" value="135809 (pp) 75247"/>
    <att type="string" name="interaction" value="pp" cy:editable="false"/>
    <graphics width="2" fill="#006600" cy:sourceArrow="0" cy:targetArrow="3" cy:sourceArrowColor="#006600" cy:targetArrowColor="#006600" cy:edgeLabelFont="Default-0-10" cy:edgeLineType="SOLID" cy:curved="STRAIGHT_LINES"/>
  </edge>
  <edge label="142283 (pp) 107654" source="-98" target="-102">
    <att type="string" name="canonicalName" value="142283 (pp) 107654"/>
    <att type="string" name="interaction" value="pp" cy:editable="false"/>
    <graphics width="2" fill="#006600" cy:sourceArrow="0" cy:targetArrow="3" cy:sourceArrowColor="#006600" cy:targetArrowColor="#006600" cy:edgeLabelFont="Default-0-10" cy:edgeLineType="SOLID" cy:curved="STRAIGHT_LINES"/>
  </edge>
  <edge label="142283 (pp) 122939" source="-98" target="-27">
    <att type="string" name="canonicalName" value="142283 (pp) 122939"/>
    <att type="string" name="interaction" value="pp" cy:editable="false"/>
    <graphics width="2" fill="#006600" cy:sourceArrow="0" cy:targetArrow="3" cy:sourceArrowColor="#006600" cy:targetArrowColor="#006600" cy:edgeLabelFont="Default-0-10" cy:edgeLineType="SOLID" cy:curved="STRAIGHT_LINES"/>
  </edge>
  <edge label="142283 (pp) 142507" source="-98" target="-22">
    <att type="string" name="canonicalName" value="142283 (pp) 142507"/>
    <att type="string" name="interaction" value="pp" cy:editable="false"/>
    <graphics width="2" fill="#006600" cy:sourceArrow="0" cy:targetArrow="3" cy:sourceArrowColor="#006600" cy:targetArrowColor="#006600" cy:edgeLabelFont="Default-0-10" cy:edgeLineType="SOLID" cy:curved="STRAIGHT_LINES"/>
  </edge>
  <edge label="142283 (pp) 180470" source="-98" target="-80">
    <att type="string" name="canonicalName" value="142283 (pp) 180470"/>
    <att type="string" name="interaction" value="pp" cy:editable="false"/>
    <graphics width="2" fill="#006600" cy:sourceArrow="0" cy:targetArrow="3" cy:sourceArrowColor="#006600" cy:targetArrowColor="#006600" cy:edgeLabelFont="Default-0-10" cy:edgeLineType="SOLID" cy:curved="STRAIGHT_LINES"/>
  </edge>
  <edge label="142283 (pp) 75247" source="-98" target="-106">
    <att type="string" name="canonicalName" value="142283 (pp) 75247"/>
    <att type="string" name="interaction" value="pp" cy:editable="false"/>
    <graphics width="2" fill="#006600" cy:sourceArrow="0" cy:targetArrow="3" cy:sourceArrowColor="#006600" cy:targetArrowColor="#006600" cy:edgeLabelFont="Default-0-10" cy:edgeLineType="SOLID" cy:curved="STRAIGHT_LINES"/>
  </edge>
  <edge label="149109 (pp) 107654" source="-97" target="-102">
    <att type="string" name="canonicalName" value="149109 (pp) 107654"/>
    <att type="string" name="interaction" value="pp" cy:editable="false"/>
    <graphics width="2" fill="#006600" cy:sourceArrow="0" cy:targetArrow="3" cy:sourceArrowColor="#006600" cy:targetArrowColor="#006600" cy:edgeLabelFont="Default-0-10" cy:edgeLineType="SOLID" cy:curved="STRAIGHT_LINES"/>
  </edge>
  <edge label="149109 (pp) 122939" source="-97" target="-27">
    <att type="string" name="canonicalName" value="149109 (pp) 122939"/>
    <att type="string" name="interaction" value="pp" cy:editable="false"/>
    <graphics width="2" fill="#006600" cy:sourceArrow="0" cy:targetArrow="3" cy:sourceArrowColor="#006600" cy:targetArrowColor="#006600" cy:edgeLabelFont="Default-0-10" cy:edgeLineType="SOLID" cy:curved="STRAIGHT_LINES"/>
  </edge>
  <edge label="149109 (pp) 142507" source="-97" target="-22">
    <att type="string" name="canonicalName" value="149109 (pp) 142507"/>
    <att type="string" name="interaction" value="pp" cy:editable="false"/>
    <graphics width="2" fill="#006600" cy:sourceArrow="0" cy:targetArrow="3" cy:sourceArrowColor="#006600" cy:targetArrowColor="#006600" cy:edgeLabelFont="Default-0-10" cy:edgeLineType="SOLID" cy:curved="STRAIGHT_LINES"/>
  </edge>
  <edge label="149109 (pp) 180470" source="-97" target="-80">
    <att type="string" name="canonicalName" value="149109 (pp) 180470"/>
    <att type="string" name="interaction" value="pp" cy:editable="false"/>
    <graphics width="2" fill="#006600" cy:sourceArrow="0" cy:targetArrow="3" cy:sourceArrowColor="#006600" cy:targetArrowColor="#006600" cy:edgeLabelFont="Default-0-10" cy:edgeLineType="SOLID" cy:curved="STRAIGHT_LINES"/>
  </edge>
  <edge label="149109 (pp) 75247" source="-97" target="-106">
    <att type="string" name="canonicalName" value="149109 (pp) 75247"/>
    <att type="string" name="interaction" value="pp" cy:editable="false"/>
    <graphics width="2" fill="#006600" cy:sourceArrow="0" cy:targetArrow="3" cy:sourceArrowColor="#006600" cy:targetArrowColor="#006600" cy:edgeLabelFont="Default-0-10" cy:edgeLineType="SOLID" cy:curved="STRAIGHT_LINES"/>
  </edge>
  <edge label="174174 (pp) 107654" source="-96" target="-102">
    <att type="string" name="canonicalName" value="174174 (pp) 107654"/>
    <att type="string" name="interaction" value="pp" cy:editable="false"/>
    <graphics width="2" fill="#006600" cy:sourceArrow="0" cy:targetArrow="3" cy:sourceArrowColor="#006600" cy:targetArrowColor="#006600" cy:edgeLabelFont="Default-0-10" cy:edgeLineType="SOLID" cy:curved="STRAIGHT_LINES"/>
  </edge>
  <edge label="174174 (pp) 122939" source="-96" target="-27">
    <att type="string" name="canonicalName" value="174174 (pp) 122939"/>
    <att type="string" name="interaction" value="pp" cy:editable="false"/>
    <graphics width="2" fill="#006600" cy:sourceArrow="0" cy:targetArrow="3" cy:sourceArrowColor="#006600" cy:targetArrowColor="#006600" cy:edgeLabelFont="Default-0-10" cy:edgeLineType="SOLID" cy:curved="STRAIGHT_LINES"/>
  </edge>
  <edge label="174174 (pp) 142507" source="-96" target="-22">
    <att type="string" name="canonicalName" value="174174 (pp) 142507"/>
    <att type="string" name="interaction" value="pp" cy:editable="false"/>
    <graphics width="2" fill="#006600" cy:sourceArrow="0" cy:targetArrow="3" cy:sourceArrowColor="#006600" cy:targetArrowColor="#006600" cy:edgeLabelFont="Default-0-10" cy:edgeLineType="SOLID" cy:curved="STRAIGHT_LINES"/>
  </edge>
  <edge label="174174 (pp) 180470" source="-96" target="-80">
    <att type="string" name="canonicalName" value="174174 (pp) 180470"/>
    <att type="string" name="interaction" value="pp" cy:editable="false"/>
    <graphics width="2" fill="#006600" cy:sourceArrow="0" cy:targetArrow="3" cy:sourceArrowColor="#006600" cy:targetArrowColor="#006600" cy:edgeLabelFont="Default-0-10" cy:edgeLineType="SOLID" cy:curved="STRAIGHT_LINES"/>
  </edge>
  <edge label="174174 (pp) 75247" source="-96" target="-106">
    <att type="string" name="canonicalName" value="174174 (pp) 75247"/>
    <att type="string" name="interaction" value="pp" cy:editable="false"/>
    <graphics width="2" fill="#006600" cy:sourceArrow="0" cy:targetArrow="3" cy:sourceArrowColor="#006600" cy:targetArrowColor="#006600" cy:edgeLabelFont="Default-0-10" cy:edgeLineType="SOLID" cy:curved="STRAIGHT_LINES"/>
  </edge>
  <edge label="6783 (pp) 107654" source="-95" target="-102">
    <att type="string" name="canonicalName" value="6783 (pp) 107654"/>
    <att type="string" name="interaction" value="pp" cy:editable="false"/>
    <graphics width="2" fill="#006600" cy:sourceArrow="0" cy:targetArrow="3" cy:sourceArrowColor="#006600" cy:targetArrowColor="#006600" cy:edgeLabelFont="Default-0-10" cy:edgeLineType="SOLID" cy:curved="STRAIGHT_LINES"/>
  </edge>
  <edge label="6783 (pp) 122939" source="-95" target="-27">
    <att type="string" name="canonicalName" value="6783 (pp) 122939"/>
    <att type="string" name="interaction" value="pp" cy:editable="false"/>
    <graphics width="2" fill="#006600" cy:sourceArrow="0" cy:targetArrow="3" cy:sourceArrowColor="#006600" cy:targetArrowColor="#006600" cy:edgeLabelFont="Default-0-10" cy:edgeLineType="SOLID" cy:curved="STRAIGHT_LINES"/>
  </edge>
  <edge label="6783 (pp) 142507" source="-95" target="-22">
    <att type="string" name="canonicalName" value="6783 (pp) 142507"/>
    <att type="string" name="interaction" value="pp" cy:editable="false"/>
    <graphics width="2" fill="#006600" cy:sourceArrow="0" cy:targetArrow="3" cy:sourceArrowColor="#006600" cy:targetArrowColor="#006600" cy:edgeLabelFont="Default-0-10" cy:edgeLineType="SOLID" cy:curved="STRAIGHT_LINES"/>
  </edge>
  <edge label="6783 (pp) 160281" source="-95" target="-119">
    <att type="string" name="canonicalName" value="6783 (pp) 160281"/>
    <att type="string" name="interaction" value="pp" cy:editable="false"/>
    <graphics width="2" fill="#006600" cy:sourceArrow="0" cy:targetArrow="3" cy:sourceArrowColor="#006600" cy:targetArrowColor="#006600" cy:edgeLabelFont="Default-0-10" cy:edgeLineType="SOLID" cy:curved="STRAIGHT_LINES"/>
  </edge>
  <edge label="6783 (pp) 75247" source="-95" target="-106">
    <att type="string" name="canonicalName" value="6783 (pp) 75247"/>
    <att type="string" name="interaction" value="pp" cy:editable="false"/>
    <graphics width="2" fill="#006600" cy:sourceArrow="0" cy:targetArrow="3" cy:sourceArrowColor="#006600" cy:targetArrowColor="#006600" cy:edgeLabelFont="Default-0-10" cy:edgeLineType="SOLID" cy:curved="STRAIGHT_LINES"/>
  </edge>
  <edge label="120035 (pp) 108444" source="-94" target="-93">
    <att type="string" name="canonicalName" value="120035 (pp) 108444"/>
    <att type="string" name="interaction" value="pp" cy:editable="false"/>
    <graphics width="2" fill="#006600" cy:sourceArrow="0" cy:targetArrow="3" cy:sourceArrowColor="#006600" cy:targetArrowColor="#006600" cy:edgeLabelFont="Default-0-10" cy:edgeLineType="SOLID" cy:curved="STRAIGHT_LINES"/>
  </edge>
  <edge label="120035 (pp) 146239" source="-94" target="-73">
    <att type="string" name="canonicalName" value="120035 (pp) 146239"/>
    <att type="string" name="interaction" value="pp" cy:editable="false"/>
    <graphics width="2" fill="#006600" cy:sourceArrow="0" cy:targetArrow="3" cy:sourceArrowColor="#006600" cy:targetArrowColor="#006600" cy:edgeLabelFont="Default-0-10" cy:edgeLineType="SOLID" cy:curved="STRAIGHT_LINES"/>
  </edge>
  <edge label="120035 (pp) 189471" source="-94" target="-66">
    <att type="string" name="canonicalName" value="120035 (pp) 189471"/>
    <att type="string" name="interaction" value="pp" cy:editable="false"/>
    <graphics width="2" fill="#006600" cy:sourceArrow="0" cy:targetArrow="3" cy:sourceArrowColor="#006600" cy:targetArrowColor="#006600" cy:edgeLabelFont="Default-0-10" cy:edgeLineType="SOLID" cy:curved="STRAIGHT_LINES"/>
  </edge>
  <edge label="120035 (pp) 93901" source="-94" target="-111">
    <att type="string" name="canonicalName" value="120035 (pp) 93901"/>
    <att type="string" name="interaction" value="pp" cy:editable="false"/>
    <graphics width="2" fill="#006600" cy:sourceArrow="0" cy:targetArrow="3" cy:sourceArrowColor="#006600" cy:targetArrowColor="#006600" cy:edgeLabelFont="Default-0-10" cy:edgeLineType="SOLID" cy:curved="STRAIGHT_LINES"/>
  </edge>
  <edge label="108444 (pp) 53522" source="-93" target="-2">
    <att type="string" name="canonicalName" value="108444 (pp) 53522"/>
    <att type="string" name="interaction" value="pp" cy:editable="false"/>
    <graphics width="2" fill="#006600" cy:sourceArrow="0" cy:targetArrow="3" cy:sourceArrowColor="#006600" cy:targetArrowColor="#006600" cy:edgeLabelFont="Default-0-10" cy:edgeLineType="SOLID" cy:curved="STRAIGHT_LINES"/>
  </edge>
  <edge label="126346 (pp) 108444" source="-92" target="-93">
    <att type="string" name="canonicalName" value="126346 (pp) 108444"/>
    <att type="string" name="interaction" value="pp" cy:editable="false"/>
    <graphics width="2" fill="#006600" cy:sourceArrow="0" cy:targetArrow="3" cy:sourceArrowColor="#006600" cy:targetArrowColor="#006600" cy:edgeLabelFont="Default-0-10" cy:edgeLineType="SOLID" cy:curved="STRAIGHT_LINES"/>
  </edge>
  <edge label="126346 (pp) 146239" source="-92" target="-73">
    <att type="string" name="canonicalName" value="126346 (pp) 146239"/>
    <att type="string" name="interaction" value="pp" cy:editable="false"/>
    <graphics width="2" fill="#006600" cy:sourceArrow="0" cy:targetArrow="3" cy:sourceArrowColor="#006600" cy:targetArrowColor="#006600" cy:edgeLabelFont="Default-0-10" cy:edgeLineType="SOLID" cy:curved="STRAIGHT_LINES"/>
  </edge>
  <edge label="126346 (pp) 148821" source="-92" target="-48">
    <att type="string" name="canonicalName" value="126346 (pp) 148821"/>
    <att type="string" name="interaction" value="pp" cy:editable="false"/>
    <graphics width="2" fill="#006600" cy:sourceArrow="0" cy:targetArrow="3" cy:sourceArrowColor="#006600" cy:targetArrowColor="#006600" cy:edgeLabelFont="Default-0-10" cy:edgeLineType="SOLID" cy:curved="STRAIGHT_LINES"/>
  </edge>
  <edge label="126346 (pp) 189471" source="-92" target="-66">
    <att type="string" name="canonicalName" value="126346 (pp) 189471"/>
    <att type="string" name="interaction" value="pp" cy:editable="false"/>
    <graphics width="2" fill="#006600" cy:sourceArrow="0" cy:targetArrow="3" cy:sourceArrowColor="#006600" cy:targetArrowColor="#006600" cy:edgeLabelFont="Default-0-10" cy:edgeLineType="SOLID" cy:curved="STRAIGHT_LINES"/>
  </edge>
  <edge label="126346 (pp) 93901" source="-92" target="-111">
    <att type="string" name="canonicalName" value="126346 (pp) 93901"/>
    <att type="string" name="interaction" value="pp" cy:editable="false"/>
    <graphics width="2" fill="#006600" cy:sourceArrow="0" cy:targetArrow="3" cy:sourceArrowColor="#006600" cy:targetArrowColor="#006600" cy:edgeLabelFont="Default-0-10" cy:edgeLineType="SOLID" cy:curved="STRAIGHT_LINES"/>
  </edge>
  <edge label="174408 (pp) 108444" source="-91" target="-93">
    <att type="string" name="canonicalName" value="174408 (pp) 108444"/>
    <att type="string" name="interaction" value="pp" cy:editable="false"/>
    <graphics width="2" fill="#006600" cy:sourceArrow="0" cy:targetArrow="3" cy:sourceArrowColor="#006600" cy:targetArrowColor="#006600" cy:edgeLabelFont="Default-0-10" cy:edgeLineType="SOLID" cy:curved="STRAIGHT_LINES"/>
  </edge>
  <edge label="174408 (pp) 148821" source="-91" target="-48">
    <att type="string" name="canonicalName" value="174408 (pp) 148821"/>
    <att type="string" name="interaction" value="pp" cy:editable="false"/>
    <graphics width="2" fill="#006600" cy:sourceArrow="0" cy:targetArrow="3" cy:sourceArrowColor="#006600" cy:targetArrowColor="#006600" cy:edgeLabelFont="Default-0-10" cy:edgeLineType="SOLID" cy:curved="STRAIGHT_LINES"/>
  </edge>
  <edge label="174408 (pp) 93901" source="-91" target="-111">
    <att type="string" name="canonicalName" value="174408 (pp) 93901"/>
    <att type="string" name="interaction" value="pp" cy:editable="false"/>
    <graphics width="2" fill="#006600" cy:sourceArrow="0" cy:targetArrow="3" cy:sourceArrowColor="#006600" cy:targetArrowColor="#006600" cy:edgeLabelFont="Default-0-10" cy:edgeLineType="SOLID" cy:curved="STRAIGHT_LINES"/>
  </edge>
  <edge label="22211 (pp) 108444" source="-90" target="-93">
    <att type="string" name="canonicalName" value="22211 (pp) 108444"/>
    <att type="string" name="interaction" value="pp" cy:editable="false"/>
    <graphics width="2" fill="#006600" cy:sourceArrow="0" cy:targetArrow="3" cy:sourceArrowColor="#006600" cy:targetArrowColor="#006600" cy:edgeLabelFont="Default-0-10" cy:edgeLineType="SOLID" cy:curved="STRAIGHT_LINES"/>
  </edge>
  <edge label="22211 (pp) 126346" source="-90" target="-92">
    <att type="string" name="canonicalName" value="22211 (pp) 126346"/>
    <att type="string" name="interaction" value="pp" cy:editable="false"/>
    <graphics width="2" fill="#006600" cy:sourceArrow="0" cy:targetArrow="3" cy:sourceArrowColor="#006600" cy:targetArrowColor="#006600" cy:edgeLabelFont="Default-0-10" cy:edgeLineType="SOLID" cy:curved="STRAIGHT_LINES"/>
  </edge>
  <edge label="22211 (pp) 148821" source="-90" target="-48">
    <att type="string" name="canonicalName" value="22211 (pp) 148821"/>
    <att type="string" name="interaction" value="pp" cy:editable="false"/>
    <graphics width="2" fill="#006600" cy:sourceArrow="0" cy:targetArrow="3" cy:sourceArrowColor="#006600" cy:targetArrowColor="#006600" cy:edgeLabelFont="Default-0-10" cy:edgeLineType="SOLID" cy:curved="STRAIGHT_LINES"/>
  </edge>
  <edge label="6823 (pp) 108444" source="-89" target="-93">
    <att type="string" name="canonicalName" value="6823 (pp) 108444"/>
    <att type="string" name="interaction" value="pp" cy:editable="false"/>
    <graphics width="2" fill="#006600" cy:sourceArrow="0" cy:targetArrow="3" cy:sourceArrowColor="#006600" cy:targetArrowColor="#006600" cy:edgeLabelFont="Default-0-10" cy:edgeLineType="SOLID" cy:curved="STRAIGHT_LINES"/>
  </edge>
  <edge label="6823 (pp) 146239" source="-89" target="-73">
    <att type="string" name="canonicalName" value="6823 (pp) 146239"/>
    <att type="string" name="interaction" value="pp" cy:editable="false"/>
    <graphics width="2" fill="#006600" cy:sourceArrow="0" cy:targetArrow="3" cy:sourceArrowColor="#006600" cy:targetArrowColor="#006600" cy:edgeLabelFont="Default-0-10" cy:edgeLineType="SOLID" cy:curved="STRAIGHT_LINES"/>
  </edge>
  <edge label="6823 (pp) 148821" source="-89" target="-48">
    <att type="string" name="canonicalName" value="6823 (pp) 148821"/>
    <att type="string" name="interaction" value="pp" cy:editable="false"/>
    <graphics width="2" fill="#006600" cy:sourceArrow="0" cy:targetArrow="3" cy:sourceArrowColor="#006600" cy:targetArrowColor="#006600" cy:edgeLabelFont="Default-0-10" cy:edgeLineType="SOLID" cy:curved="STRAIGHT_LINES"/>
  </edge>
  <edge label="6823 (pp) 189471" source="-89" target="-66">
    <att type="string" name="canonicalName" value="6823 (pp) 189471"/>
    <att type="string" name="interaction" value="pp" cy:editable="false"/>
    <graphics width="2" fill="#006600" cy:sourceArrow="0" cy:targetArrow="3" cy:sourceArrowColor="#006600" cy:targetArrowColor="#006600" cy:edgeLabelFont="Default-0-10" cy:edgeLineType="SOLID" cy:curved="STRAIGHT_LINES"/>
  </edge>
  <edge label="6823 (pp) 93901" source="-89" target="-111">
    <att type="string" name="canonicalName" value="6823 (pp) 93901"/>
    <att type="string" name="interaction" value="pp" cy:editable="false"/>
    <graphics width="2" fill="#006600" cy:sourceArrow="0" cy:targetArrow="3" cy:sourceArrowColor="#006600" cy:targetArrowColor="#006600" cy:edgeLabelFont="Default-0-10" cy:edgeLineType="SOLID" cy:curved="STRAIGHT_LINES"/>
  </edge>
  <edge label="111277 (pp) 113031" source="-88" target="-87">
    <att type="string" name="canonicalName" value="111277 (pp) 113031"/>
    <att type="string" name="interaction" value="pp" cy:editable="false"/>
    <graphics width="2" fill="#006600" cy:sourceArrow="0" cy:targetArrow="3" cy:sourceArrowColor="#006600" cy:targetArrowColor="#006600" cy:edgeLabelFont="Default-0-10" cy:edgeLineType="SOLID" cy:curved="STRAIGHT_LINES"/>
  </edge>
  <edge label="111277 (pp) 187405" source="-88" target="-105">
    <att type="string" name="canonicalName" value="111277 (pp) 187405"/>
    <att type="string" name="interaction" value="pp" cy:editable="false"/>
    <graphics width="2" fill="#006600" cy:sourceArrow="0" cy:targetArrow="3" cy:sourceArrowColor="#006600" cy:targetArrowColor="#006600" cy:edgeLabelFont="Default-0-10" cy:edgeLineType="SOLID" cy:curved="STRAIGHT_LINES"/>
  </edge>
  <edge label="111277 (pp) 191829" source="-88" target="-64">
    <att type="string" name="canonicalName" value="111277 (pp) 191829"/>
    <att type="string" name="interaction" value="pp" cy:editable="false"/>
    <graphics width="2" fill="#006600" cy:sourceArrow="0" cy:targetArrow="3" cy:sourceArrowColor="#006600" cy:targetArrowColor="#006600" cy:edgeLabelFont="Default-0-10" cy:edgeLineType="SOLID" cy:curved="STRAIGHT_LINES"/>
  </edge>
  <edge label="111277 (pp) 194168" source="-88" target="-114">
    <att type="string" name="canonicalName" value="111277 (pp) 194168"/>
    <att type="string" name="interaction" value="pp" cy:editable="false"/>
    <graphics width="2" fill="#006600" cy:sourceArrow="0" cy:targetArrow="3" cy:sourceArrowColor="#006600" cy:targetArrowColor="#006600" cy:edgeLabelFont="Default-0-10" cy:edgeLineType="SOLID" cy:curved="STRAIGHT_LINES"/>
  </edge>
  <edge label="111277 (pp) 6783" source="-88" target="-95">
    <att type="string" name="canonicalName" value="111277 (pp) 6783"/>
    <att type="string" name="interaction" value="pp" cy:editable="false"/>
    <graphics width="2" fill="#006600" cy:sourceArrow="0" cy:targetArrow="3" cy:sourceArrowColor="#006600" cy:targetArrowColor="#006600" cy:edgeLabelFont="Default-0-10" cy:edgeLineType="SOLID" cy:curved="STRAIGHT_LINES"/>
  </edge>
  <edge label="113031 (pp) 121606" source="-87" target="-56">
    <att type="string" name="canonicalName" value="113031 (pp) 121606"/>
    <att type="string" name="interaction" value="pp" cy:editable="false"/>
    <graphics width="2" fill="#006600" cy:sourceArrow="0" cy:targetArrow="3" cy:sourceArrowColor="#006600" cy:targetArrowColor="#006600" cy:edgeLabelFont="Default-0-10" cy:edgeLineType="SOLID" cy:curved="STRAIGHT_LINES"/>
  </edge>
  <edge label="113031 (pp) 152660" source="-87" target="-9">
    <att type="string" name="canonicalName" value="113031 (pp) 152660"/>
    <att type="string" name="interaction" value="pp" cy:editable="false"/>
    <graphics width="2" fill="#006600" cy:sourceArrow="0" cy:targetArrow="3" cy:sourceArrowColor="#006600" cy:targetArrowColor="#006600" cy:edgeLabelFont="Default-0-10" cy:edgeLineType="SOLID" cy:curved="STRAIGHT_LINES"/>
  </edge>
  <edge label="113031 (pp) 187405" source="-87" target="-105">
    <att type="string" name="canonicalName" value="113031 (pp) 187405"/>
    <att type="string" name="interaction" value="pp" cy:editable="false"/>
    <graphics width="2" fill="#006600" cy:sourceArrow="0" cy:targetArrow="3" cy:sourceArrowColor="#006600" cy:targetArrowColor="#006600" cy:edgeLabelFont="Default-0-10" cy:edgeLineType="SOLID" cy:curved="STRAIGHT_LINES"/>
  </edge>
  <edge label="113031 (pp) 191829" source="-87" target="-64">
    <att type="string" name="canonicalName" value="113031 (pp) 191829"/>
    <att type="string" name="interaction" value="pp" cy:editable="false"/>
    <graphics width="2" fill="#006600" cy:sourceArrow="0" cy:targetArrow="3" cy:sourceArrowColor="#006600" cy:targetArrowColor="#006600" cy:edgeLabelFont="Default-0-10" cy:edgeLineType="SOLID" cy:curved="STRAIGHT_LINES"/>
  </edge>
  <edge label="113031 (pp) 192634" source="-87" target="-4">
    <att type="string" name="canonicalName" value="113031 (pp) 192634"/>
    <att type="string" name="interaction" value="pp" cy:editable="false"/>
    <graphics width="2" fill="#006600" cy:sourceArrow="0" cy:targetArrow="3" cy:sourceArrowColor="#006600" cy:targetArrowColor="#006600" cy:edgeLabelFont="Default-0-10" cy:edgeLineType="SOLID" cy:curved="STRAIGHT_LINES"/>
  </edge>
  <edge label="113031 (pp) 194168" source="-87" target="-114">
    <att type="string" name="canonicalName" value="113031 (pp) 194168"/>
    <att type="string" name="interaction" value="pp" cy:editable="false"/>
    <graphics width="2" fill="#006600" cy:sourceArrow="0" cy:targetArrow="3" cy:sourceArrowColor="#006600" cy:targetArrowColor="#006600" cy:edgeLabelFont="Default-0-10" cy:edgeLineType="SOLID" cy:curved="STRAIGHT_LINES"/>
  </edge>
  <edge label="113031 (pp) 6783" source="-87" target="-95">
    <att type="string" name="canonicalName" value="113031 (pp) 6783"/>
    <att type="string" name="interaction" value="pp" cy:editable="false"/>
    <graphics width="2" fill="#006600" cy:sourceArrow="0" cy:targetArrow="3" cy:sourceArrowColor="#006600" cy:targetArrowColor="#006600" cy:edgeLabelFont="Default-0-10" cy:edgeLineType="SOLID" cy:curved="STRAIGHT_LINES"/>
  </edge>
  <edge label="112628 (pp) 113031" source="-86" target="-87">
    <att type="string" name="canonicalName" value="112628 (pp) 113031"/>
    <att type="string" name="interaction" value="pp" cy:editable="false"/>
    <graphics width="2" fill="#006600" cy:sourceArrow="0" cy:targetArrow="3" cy:sourceArrowColor="#006600" cy:targetArrowColor="#006600" cy:edgeLabelFont="Default-0-10" cy:edgeLineType="SOLID" cy:curved="STRAIGHT_LINES"/>
  </edge>
  <edge label="112628 (pp) 147364" source="-86" target="-20">
    <att type="string" name="canonicalName" value="112628 (pp) 147364"/>
    <att type="string" name="interaction" value="pp" cy:editable="false"/>
    <graphics width="2" fill="#006600" cy:sourceArrow="0" cy:targetArrow="3" cy:sourceArrowColor="#006600" cy:targetArrowColor="#006600" cy:edgeLabelFont="Default-0-10" cy:edgeLineType="SOLID" cy:curved="STRAIGHT_LINES"/>
  </edge>
  <edge label="112628 (pp) 153832" source="-86" target="-72">
    <att type="string" name="canonicalName" value="112628 (pp) 153832"/>
    <att type="string" name="interaction" value="pp" cy:editable="false"/>
    <graphics width="2" fill="#006600" cy:sourceArrow="0" cy:targetArrow="3" cy:sourceArrowColor="#006600" cy:targetArrowColor="#006600" cy:edgeLabelFont="Default-0-10" cy:edgeLineType="SOLID" cy:curved="STRAIGHT_LINES"/>
  </edge>
  <edge label="112628 (pp) 168290" source="-86" target="-71">
    <att type="string" name="canonicalName" value="112628 (pp) 168290"/>
    <att type="string" name="interaction" value="pp" cy:editable="false"/>
    <graphics width="2" fill="#006600" cy:sourceArrow="0" cy:targetArrow="3" cy:sourceArrowColor="#006600" cy:targetArrowColor="#006600" cy:edgeLabelFont="Default-0-10" cy:edgeLineType="SOLID" cy:curved="STRAIGHT_LINES"/>
  </edge>
  <edge label="112628 (pp) 177573" source="-86" target="-11">
    <att type="string" name="canonicalName" value="112628 (pp) 177573"/>
    <att type="string" name="interaction" value="pp" cy:editable="false"/>
    <graphics width="2" fill="#006600" cy:sourceArrow="0" cy:targetArrow="3" cy:sourceArrowColor="#006600" cy:targetArrowColor="#006600" cy:edgeLabelFont="Default-0-10" cy:edgeLineType="SOLID" cy:curved="STRAIGHT_LINES"/>
  </edge>
  <edge label="112628 (pp) 177657" source="-86" target="-17">
    <att type="string" name="canonicalName" value="112628 (pp) 177657"/>
    <att type="string" name="interaction" value="pp" cy:editable="false"/>
    <graphics width="2" fill="#006600" cy:sourceArrow="0" cy:targetArrow="3" cy:sourceArrowColor="#006600" cy:targetArrowColor="#006600" cy:edgeLabelFont="Default-0-10" cy:edgeLineType="SOLID" cy:curved="STRAIGHT_LINES"/>
  </edge>
  <edge label="112628 (pp) 190458" source="-86" target="-16">
    <att type="string" name="canonicalName" value="112628 (pp) 190458"/>
    <att type="string" name="interaction" value="pp" cy:editable="false"/>
    <graphics width="2" fill="#006600" cy:sourceArrow="0" cy:targetArrow="3" cy:sourceArrowColor="#006600" cy:targetArrowColor="#006600" cy:edgeLabelFont="Default-0-10" cy:edgeLineType="SOLID" cy:curved="STRAIGHT_LINES"/>
  </edge>
  <edge label="112628 (pp) 192899" source="-86" target="-15">
    <att type="string" name="canonicalName" value="112628 (pp) 192899"/>
    <att type="string" name="interaction" value="pp" cy:editable="false"/>
    <graphics width="2" fill="#006600" cy:sourceArrow="0" cy:targetArrow="3" cy:sourceArrowColor="#006600" cy:targetArrowColor="#006600" cy:edgeLabelFont="Default-0-10" cy:edgeLineType="SOLID" cy:curved="STRAIGHT_LINES"/>
  </edge>
  <edge label="112628 (pp) 193681" source="-86" target="-63">
    <att type="string" name="canonicalName" value="112628 (pp) 193681"/>
    <att type="string" name="interaction" value="pp" cy:editable="false"/>
    <graphics width="2" fill="#006600" cy:sourceArrow="0" cy:targetArrow="3" cy:sourceArrowColor="#006600" cy:targetArrowColor="#006600" cy:edgeLabelFont="Default-0-10" cy:edgeLineType="SOLID" cy:curved="STRAIGHT_LINES"/>
  </edge>
  <edge label="112628 (pp) 194555" source="-86" target="-62">
    <att type="string" name="canonicalName" value="112628 (pp) 194555"/>
    <att type="string" name="interaction" value="pp" cy:editable="false"/>
    <graphics width="2" fill="#006600" cy:sourceArrow="0" cy:targetArrow="3" cy:sourceArrowColor="#006600" cy:targetArrowColor="#006600" cy:edgeLabelFont="Default-0-10" cy:edgeLineType="SOLID" cy:curved="STRAIGHT_LINES"/>
  </edge>
  <edge label="117914 (pp) 113031" source="-85" target="-87">
    <att type="string" name="canonicalName" value="117914 (pp) 113031"/>
    <att type="string" name="interaction" value="pp" cy:editable="false"/>
    <graphics width="2" fill="#006600" cy:sourceArrow="0" cy:targetArrow="3" cy:sourceArrowColor="#006600" cy:targetArrowColor="#006600" cy:edgeLabelFont="Default-0-10" cy:edgeLineType="SOLID" cy:curved="STRAIGHT_LINES"/>
  </edge>
  <edge label="117914 (pp) 187405" source="-85" target="-105">
    <att type="string" name="canonicalName" value="117914 (pp) 187405"/>
    <att type="string" name="interaction" value="pp" cy:editable="false"/>
    <graphics width="2" fill="#006600" cy:sourceArrow="0" cy:targetArrow="3" cy:sourceArrowColor="#006600" cy:targetArrowColor="#006600" cy:edgeLabelFont="Default-0-10" cy:edgeLineType="SOLID" cy:curved="STRAIGHT_LINES"/>
  </edge>
  <edge label="117914 (pp) 191829" source="-85" target="-64">
    <att type="string" name="canonicalName" value="117914 (pp) 191829"/>
    <att type="string" name="interaction" value="pp" cy:editable="false"/>
    <graphics width="2" fill="#006600" cy:sourceArrow="0" cy:targetArrow="3" cy:sourceArrowColor="#006600" cy:targetArrowColor="#006600" cy:edgeLabelFont="Default-0-10" cy:edgeLineType="SOLID" cy:curved="STRAIGHT_LINES"/>
  </edge>
  <edge label="117914 (pp) 194168" source="-85" target="-114">
    <att type="string" name="canonicalName" value="117914 (pp) 194168"/>
    <att type="string" name="interaction" value="pp" cy:editable="false"/>
    <graphics width="2" fill="#006600" cy:sourceArrow="0" cy:targetArrow="3" cy:sourceArrowColor="#006600" cy:targetArrowColor="#006600" cy:edgeLabelFont="Default-0-10" cy:edgeLineType="SOLID" cy:curved="STRAIGHT_LINES"/>
  </edge>
  <edge label="117914 (pp) 6783" source="-85" target="-95">
    <att type="string" name="canonicalName" value="117914 (pp) 6783"/>
    <att type="string" name="interaction" value="pp" cy:editable="false"/>
    <graphics width="2" fill="#006600" cy:sourceArrow="0" cy:targetArrow="3" cy:sourceArrowColor="#006600" cy:targetArrowColor="#006600" cy:edgeLabelFont="Default-0-10" cy:edgeLineType="SOLID" cy:curved="STRAIGHT_LINES"/>
  </edge>
  <edge label="118487 (pp) 113031" source="-84" target="-87">
    <att type="string" name="canonicalName" value="118487 (pp) 113031"/>
    <att type="string" name="interaction" value="pp" cy:editable="false"/>
    <graphics width="2" fill="#006600" cy:sourceArrow="0" cy:targetArrow="3" cy:sourceArrowColor="#006600" cy:targetArrowColor="#006600" cy:edgeLabelFont="Default-0-10" cy:edgeLineType="SOLID" cy:curved="STRAIGHT_LINES"/>
  </edge>
  <edge label="118487 (pp) 194168" source="-84" target="-114">
    <att type="string" name="canonicalName" value="118487 (pp) 194168"/>
    <att type="string" name="interaction" value="pp" cy:editable="false"/>
    <graphics width="2" fill="#006600" cy:sourceArrow="0" cy:targetArrow="3" cy:sourceArrowColor="#006600" cy:targetArrowColor="#006600" cy:edgeLabelFont="Default-0-10" cy:edgeLineType="SOLID" cy:curved="STRAIGHT_LINES"/>
  </edge>
  <edge label="118487 (pp) 6783" source="-84" target="-95">
    <att type="string" name="canonicalName" value="118487 (pp) 6783"/>
    <att type="string" name="interaction" value="pp" cy:editable="false"/>
    <graphics width="2" fill="#006600" cy:sourceArrow="0" cy:targetArrow="3" cy:sourceArrowColor="#006600" cy:targetArrowColor="#006600" cy:edgeLabelFont="Default-0-10" cy:edgeLineType="SOLID" cy:curved="STRAIGHT_LINES"/>
  </edge>
  <edge label="145450 (pp) 113031" source="-83" target="-87">
    <att type="string" name="canonicalName" value="145450 (pp) 113031"/>
    <att type="string" name="interaction" value="pp" cy:editable="false"/>
    <graphics width="2" fill="#006600" cy:sourceArrow="0" cy:targetArrow="3" cy:sourceArrowColor="#006600" cy:targetArrowColor="#006600" cy:edgeLabelFont="Default-0-10" cy:edgeLineType="SOLID" cy:curved="STRAIGHT_LINES"/>
  </edge>
  <edge label="145450 (pp) 147364" source="-83" target="-20">
    <att type="string" name="canonicalName" value="145450 (pp) 147364"/>
    <att type="string" name="interaction" value="pp" cy:editable="false"/>
    <graphics width="2" fill="#006600" cy:sourceArrow="0" cy:targetArrow="3" cy:sourceArrowColor="#006600" cy:targetArrowColor="#006600" cy:edgeLabelFont="Default-0-10" cy:edgeLineType="SOLID" cy:curved="STRAIGHT_LINES"/>
  </edge>
  <edge label="145450 (pp) 153832" source="-83" target="-72">
    <att type="string" name="canonicalName" value="145450 (pp) 153832"/>
    <att type="string" name="interaction" value="pp" cy:editable="false"/>
    <graphics width="2" fill="#006600" cy:sourceArrow="0" cy:targetArrow="3" cy:sourceArrowColor="#006600" cy:targetArrowColor="#006600" cy:edgeLabelFont="Default-0-10" cy:edgeLineType="SOLID" cy:curved="STRAIGHT_LINES"/>
  </edge>
  <edge label="145450 (pp) 168290" source="-83" target="-71">
    <att type="string" name="canonicalName" value="145450 (pp) 168290"/>
    <att type="string" name="interaction" value="pp" cy:editable="false"/>
    <graphics width="2" fill="#006600" cy:sourceArrow="0" cy:targetArrow="3" cy:sourceArrowColor="#006600" cy:targetArrowColor="#006600" cy:edgeLabelFont="Default-0-10" cy:edgeLineType="SOLID" cy:curved="STRAIGHT_LINES"/>
  </edge>
  <edge label="145450 (pp) 177573" source="-83" target="-11">
    <att type="string" name="canonicalName" value="145450 (pp) 177573"/>
    <att type="string" name="interaction" value="pp" cy:editable="false"/>
    <graphics width="2" fill="#006600" cy:sourceArrow="0" cy:targetArrow="3" cy:sourceArrowColor="#006600" cy:targetArrowColor="#006600" cy:edgeLabelFont="Default-0-10" cy:edgeLineType="SOLID" cy:curved="STRAIGHT_LINES"/>
  </edge>
  <edge label="145450 (pp) 177657" source="-83" target="-17">
    <att type="string" name="canonicalName" value="145450 (pp) 177657"/>
    <att type="string" name="interaction" value="pp" cy:editable="false"/>
    <graphics width="2" fill="#006600" cy:sourceArrow="0" cy:targetArrow="3" cy:sourceArrowColor="#006600" cy:targetArrowColor="#006600" cy:edgeLabelFont="Default-0-10" cy:edgeLineType="SOLID" cy:curved="STRAIGHT_LINES"/>
  </edge>
  <edge label="145450 (pp) 190458" source="-83" target="-16">
    <att type="string" name="canonicalName" value="145450 (pp) 190458"/>
    <att type="string" name="interaction" value="pp" cy:editable="false"/>
    <graphics width="2" fill="#006600" cy:sourceArrow="0" cy:targetArrow="3" cy:sourceArrowColor="#006600" cy:targetArrowColor="#006600" cy:edgeLabelFont="Default-0-10" cy:edgeLineType="SOLID" cy:curved="STRAIGHT_LINES"/>
  </edge>
  <edge label="145450 (pp) 192899" source="-83" target="-15">
    <att type="string" name="canonicalName" value="145450 (pp) 192899"/>
    <att type="string" name="interaction" value="pp" cy:editable="false"/>
    <graphics width="2" fill="#006600" cy:sourceArrow="0" cy:targetArrow="3" cy:sourceArrowColor="#006600" cy:targetArrowColor="#006600" cy:edgeLabelFont="Default-0-10" cy:edgeLineType="SOLID" cy:curved="STRAIGHT_LINES"/>
  </edge>
  <edge label="145450 (pp) 193681" source="-83" target="-63">
    <att type="string" name="canonicalName" value="145450 (pp) 193681"/>
    <att type="string" name="interaction" value="pp" cy:editable="false"/>
    <graphics width="2" fill="#006600" cy:sourceArrow="0" cy:targetArrow="3" cy:sourceArrowColor="#006600" cy:targetArrowColor="#006600" cy:edgeLabelFont="Default-0-10" cy:edgeLineType="SOLID" cy:curved="STRAIGHT_LINES"/>
  </edge>
  <edge label="145450 (pp) 194555" source="-83" target="-62">
    <att type="string" name="canonicalName" value="145450 (pp) 194555"/>
    <att type="string" name="interaction" value="pp" cy:editable="false"/>
    <graphics width="2" fill="#006600" cy:sourceArrow="0" cy:targetArrow="3" cy:sourceArrowColor="#006600" cy:targetArrowColor="#006600" cy:edgeLabelFont="Default-0-10" cy:edgeLineType="SOLID" cy:curved="STRAIGHT_LINES"/>
  </edge>
  <edge label="147286 (pp) 113031" source="-82" target="-87">
    <att type="string" name="canonicalName" value="147286 (pp) 113031"/>
    <att type="string" name="interaction" value="pp" cy:editable="false"/>
    <graphics width="2" fill="#006600" cy:sourceArrow="0" cy:targetArrow="3" cy:sourceArrowColor="#006600" cy:targetArrowColor="#006600" cy:edgeLabelFont="Default-0-10" cy:edgeLineType="SOLID" cy:curved="STRAIGHT_LINES"/>
  </edge>
  <edge label="147286 (pp) 187405" source="-82" target="-105">
    <att type="string" name="canonicalName" value="147286 (pp) 187405"/>
    <att type="string" name="interaction" value="pp" cy:editable="false"/>
    <graphics width="2" fill="#006600" cy:sourceArrow="0" cy:targetArrow="3" cy:sourceArrowColor="#006600" cy:targetArrowColor="#006600" cy:edgeLabelFont="Default-0-10" cy:edgeLineType="SOLID" cy:curved="STRAIGHT_LINES"/>
  </edge>
  <edge label="147286 (pp) 191829" source="-82" target="-64">
    <att type="string" name="canonicalName" value="147286 (pp) 191829"/>
    <att type="string" name="interaction" value="pp" cy:editable="false"/>
    <graphics width="2" fill="#006600" cy:sourceArrow="0" cy:targetArrow="3" cy:sourceArrowColor="#006600" cy:targetArrowColor="#006600" cy:edgeLabelFont="Default-0-10" cy:edgeLineType="SOLID" cy:curved="STRAIGHT_LINES"/>
  </edge>
  <edge label="147286 (pp) 194168" source="-82" target="-114">
    <att type="string" name="canonicalName" value="147286 (pp) 194168"/>
    <att type="string" name="interaction" value="pp" cy:editable="false"/>
    <graphics width="2" fill="#006600" cy:sourceArrow="0" cy:targetArrow="3" cy:sourceArrowColor="#006600" cy:targetArrowColor="#006600" cy:edgeLabelFont="Default-0-10" cy:edgeLineType="SOLID" cy:curved="STRAIGHT_LINES"/>
  </edge>
  <edge label="147286 (pp) 6783" source="-82" target="-95">
    <att type="string" name="canonicalName" value="147286 (pp) 6783"/>
    <att type="string" name="interaction" value="pp" cy:editable="false"/>
    <graphics width="2" fill="#006600" cy:sourceArrow="0" cy:targetArrow="3" cy:sourceArrowColor="#006600" cy:targetArrowColor="#006600" cy:edgeLabelFont="Default-0-10" cy:edgeLineType="SOLID" cy:curved="STRAIGHT_LINES"/>
  </edge>
  <edge label="171659 (pp) 113031" source="-81" target="-87">
    <att type="string" name="canonicalName" value="171659 (pp) 113031"/>
    <att type="string" name="interaction" value="pp" cy:editable="false"/>
    <graphics width="2" fill="#006600" cy:sourceArrow="0" cy:targetArrow="3" cy:sourceArrowColor="#006600" cy:targetArrowColor="#006600" cy:edgeLabelFont="Default-0-10" cy:edgeLineType="SOLID" cy:curved="STRAIGHT_LINES"/>
  </edge>
  <edge label="171659 (pp) 187405" source="-81" target="-105">
    <att type="string" name="canonicalName" value="171659 (pp) 187405"/>
    <att type="string" name="interaction" value="pp" cy:editable="false"/>
    <graphics width="2" fill="#006600" cy:sourceArrow="0" cy:targetArrow="3" cy:sourceArrowColor="#006600" cy:targetArrowColor="#006600" cy:edgeLabelFont="Default-0-10" cy:edgeLineType="SOLID" cy:curved="STRAIGHT_LINES"/>
  </edge>
  <edge label="171659 (pp) 191829" source="-81" target="-64">
    <att type="string" name="canonicalName" value="171659 (pp) 191829"/>
    <att type="string" name="interaction" value="pp" cy:editable="false"/>
    <graphics width="2" fill="#006600" cy:sourceArrow="0" cy:targetArrow="3" cy:sourceArrowColor="#006600" cy:targetArrowColor="#006600" cy:edgeLabelFont="Default-0-10" cy:edgeLineType="SOLID" cy:curved="STRAIGHT_LINES"/>
  </edge>
  <edge label="171659 (pp) 194168" source="-81" target="-114">
    <att type="string" name="canonicalName" value="171659 (pp) 194168"/>
    <att type="string" name="interaction" value="pp" cy:editable="false"/>
    <graphics width="2" fill="#006600" cy:sourceArrow="0" cy:targetArrow="3" cy:sourceArrowColor="#006600" cy:targetArrowColor="#006600" cy:edgeLabelFont="Default-0-10" cy:edgeLineType="SOLID" cy:curved="STRAIGHT_LINES"/>
  </edge>
  <edge label="171659 (pp) 6783" source="-81" target="-95">
    <att type="string" name="canonicalName" value="171659 (pp) 6783"/>
    <att type="string" name="interaction" value="pp" cy:editable="false"/>
    <graphics width="2" fill="#006600" cy:sourceArrow="0" cy:targetArrow="3" cy:sourceArrowColor="#006600" cy:targetArrowColor="#006600" cy:edgeLabelFont="Default-0-10" cy:edgeLineType="SOLID" cy:curved="STRAIGHT_LINES"/>
  </edge>
  <edge label="180470 (pp) 113031" source="-80" target="-87">
    <att type="string" name="canonicalName" value="180470 (pp) 113031"/>
    <att type="string" name="interaction" value="pp" cy:editable="false"/>
    <graphics width="2" fill="#006600" cy:sourceArrow="0" cy:targetArrow="3" cy:sourceArrowColor="#006600" cy:targetArrowColor="#006600" cy:edgeLabelFont="Default-0-10" cy:edgeLineType="SOLID" cy:curved="STRAIGHT_LINES"/>
  </edge>
  <edge label="180470 (pp) 153832" source="-80" target="-72">
    <att type="string" name="canonicalName" value="180470 (pp) 153832"/>
    <att type="string" name="interaction" value="pp" cy:editable="false"/>
    <graphics width="2" fill="#006600" cy:sourceArrow="0" cy:targetArrow="3" cy:sourceArrowColor="#006600" cy:targetArrowColor="#006600" cy:edgeLabelFont="Default-0-10" cy:edgeLineType="SOLID" cy:curved="STRAIGHT_LINES"/>
  </edge>
  <edge label="180470 (pp) 168290" source="-80" target="-71">
    <att type="string" name="canonicalName" value="180470 (pp) 168290"/>
    <att type="string" name="interaction" value="pp" cy:editable="false"/>
    <graphics width="2" fill="#006600" cy:sourceArrow="0" cy:targetArrow="3" cy:sourceArrowColor="#006600" cy:targetArrowColor="#006600" cy:edgeLabelFont="Default-0-10" cy:edgeLineType="SOLID" cy:curved="STRAIGHT_LINES"/>
  </edge>
  <edge label="180470 (pp) 177573" source="-80" target="-11">
    <att type="string" name="canonicalName" value="180470 (pp) 177573"/>
    <att type="string" name="interaction" value="pp" cy:editable="false"/>
    <graphics width="2" fill="#006600" cy:sourceArrow="0" cy:targetArrow="3" cy:sourceArrowColor="#006600" cy:targetArrowColor="#006600" cy:edgeLabelFont="Default-0-10" cy:edgeLineType="SOLID" cy:curved="STRAIGHT_LINES"/>
  </edge>
  <edge label="180470 (pp) 193681" source="-80" target="-63">
    <att type="string" name="canonicalName" value="180470 (pp) 193681"/>
    <att type="string" name="interaction" value="pp" cy:editable="false"/>
    <graphics width="2" fill="#006600" cy:sourceArrow="0" cy:targetArrow="3" cy:sourceArrowColor="#006600" cy:targetArrowColor="#006600" cy:edgeLabelFont="Default-0-10" cy:edgeLineType="SOLID" cy:curved="STRAIGHT_LINES"/>
  </edge>
  <edge label="180470 (pp) 194555" source="-80" target="-62">
    <att type="string" name="canonicalName" value="180470 (pp) 194555"/>
    <att type="string" name="interaction" value="pp" cy:editable="false"/>
    <graphics width="2" fill="#006600" cy:sourceArrow="0" cy:targetArrow="3" cy:sourceArrowColor="#006600" cy:targetArrowColor="#006600" cy:edgeLabelFont="Default-0-10" cy:edgeLineType="SOLID" cy:curved="STRAIGHT_LINES"/>
  </edge>
  <edge label="190315 (pp) 113031" source="-79" target="-87">
    <att type="string" name="canonicalName" value="190315 (pp) 113031"/>
    <att type="string" name="interaction" value="pp" cy:editable="false"/>
    <graphics width="2" fill="#006600" cy:sourceArrow="0" cy:targetArrow="3" cy:sourceArrowColor="#006600" cy:targetArrowColor="#006600" cy:edgeLabelFont="Default-0-10" cy:edgeLineType="SOLID" cy:curved="STRAIGHT_LINES"/>
  </edge>
  <edge label="190315 (pp) 129649" source="-79" target="-25">
    <att type="string" name="canonicalName" value="190315 (pp) 129649"/>
    <att type="string" name="interaction" value="pp" cy:editable="false"/>
    <graphics width="2" fill="#006600" cy:sourceArrow="0" cy:targetArrow="3" cy:sourceArrowColor="#006600" cy:targetArrowColor="#006600" cy:edgeLabelFont="Default-0-10" cy:edgeLineType="SOLID" cy:curved="STRAIGHT_LINES"/>
  </edge>
  <edge label="190315 (pp) 153832" source="-79" target="-72">
    <att type="string" name="canonicalName" value="190315 (pp) 153832"/>
    <att type="string" name="interaction" value="pp" cy:editable="false"/>
    <graphics width="2" fill="#006600" cy:sourceArrow="0" cy:targetArrow="3" cy:sourceArrowColor="#006600" cy:targetArrowColor="#006600" cy:edgeLabelFont="Default-0-10" cy:edgeLineType="SOLID" cy:curved="STRAIGHT_LINES"/>
  </edge>
  <edge label="190315 (pp) 159133" source="-79" target="-5">
    <att type="string" name="canonicalName" value="190315 (pp) 159133"/>
    <att type="string" name="interaction" value="pp" cy:editable="false"/>
    <graphics width="2" fill="#006600" cy:sourceArrow="0" cy:targetArrow="3" cy:sourceArrowColor="#006600" cy:targetArrowColor="#006600" cy:edgeLabelFont="Default-0-10" cy:edgeLineType="SOLID" cy:curved="STRAIGHT_LINES"/>
  </edge>
  <edge label="190315 (pp) 168290" source="-79" target="-71">
    <att type="string" name="canonicalName" value="190315 (pp) 168290"/>
    <att type="string" name="interaction" value="pp" cy:editable="false"/>
    <graphics width="2" fill="#006600" cy:sourceArrow="0" cy:targetArrow="3" cy:sourceArrowColor="#006600" cy:targetArrowColor="#006600" cy:edgeLabelFont="Default-0-10" cy:edgeLineType="SOLID" cy:curved="STRAIGHT_LINES"/>
  </edge>
  <edge label="190315 (pp) 188131" source="-79" target="-3">
    <att type="string" name="canonicalName" value="190315 (pp) 188131"/>
    <att type="string" name="interaction" value="pp" cy:editable="false"/>
    <graphics width="2" fill="#006600" cy:sourceArrow="0" cy:targetArrow="3" cy:sourceArrowColor="#006600" cy:targetArrowColor="#006600" cy:edgeLabelFont="Default-0-10" cy:edgeLineType="SOLID" cy:curved="STRAIGHT_LINES"/>
  </edge>
  <edge label="190315 (pp) 188627" source="-79" target="-7">
    <att type="string" name="canonicalName" value="190315 (pp) 188627"/>
    <att type="string" name="interaction" value="pp" cy:editable="false"/>
    <graphics width="2" fill="#006600" cy:sourceArrow="0" cy:targetArrow="3" cy:sourceArrowColor="#006600" cy:targetArrowColor="#006600" cy:edgeLabelFont="Default-0-10" cy:edgeLineType="SOLID" cy:curved="STRAIGHT_LINES"/>
  </edge>
  <edge label="190315 (pp) 193681" source="-79" target="-63">
    <att type="string" name="canonicalName" value="190315 (pp) 193681"/>
    <att type="string" name="interaction" value="pp" cy:editable="false"/>
    <graphics width="2" fill="#006600" cy:sourceArrow="0" cy:targetArrow="3" cy:sourceArrowColor="#006600" cy:targetArrowColor="#006600" cy:edgeLabelFont="Default-0-10" cy:edgeLineType="SOLID" cy:curved="STRAIGHT_LINES"/>
  </edge>
  <edge label="190315 (pp) 194555" source="-79" target="-62">
    <att type="string" name="canonicalName" value="190315 (pp) 194555"/>
    <att type="string" name="interaction" value="pp" cy:editable="false"/>
    <graphics width="2" fill="#006600" cy:sourceArrow="0" cy:targetArrow="3" cy:sourceArrowColor="#006600" cy:targetArrowColor="#006600" cy:edgeLabelFont="Default-0-10" cy:edgeLineType="SOLID" cy:curved="STRAIGHT_LINES"/>
  </edge>
  <edge label="195787 (pp) 113031" source="-78" target="-87">
    <att type="string" name="canonicalName" value="195787 (pp) 113031"/>
    <att type="string" name="interaction" value="pp" cy:editable="false"/>
    <graphics width="2" fill="#006600" cy:sourceArrow="0" cy:targetArrow="3" cy:sourceArrowColor="#006600" cy:targetArrowColor="#006600" cy:edgeLabelFont="Default-0-10" cy:edgeLineType="SOLID" cy:curved="STRAIGHT_LINES"/>
  </edge>
  <edge label="195787 (pp) 187405" source="-78" target="-105">
    <att type="string" name="canonicalName" value="195787 (pp) 187405"/>
    <att type="string" name="interaction" value="pp" cy:editable="false"/>
    <graphics width="2" fill="#006600" cy:sourceArrow="0" cy:targetArrow="3" cy:sourceArrowColor="#006600" cy:targetArrowColor="#006600" cy:edgeLabelFont="Default-0-10" cy:edgeLineType="SOLID" cy:curved="STRAIGHT_LINES"/>
  </edge>
  <edge label="195787 (pp) 191829" source="-78" target="-64">
    <att type="string" name="canonicalName" value="195787 (pp) 191829"/>
    <att type="string" name="interaction" value="pp" cy:editable="false"/>
    <graphics width="2" fill="#006600" cy:sourceArrow="0" cy:targetArrow="3" cy:sourceArrowColor="#006600" cy:targetArrowColor="#006600" cy:edgeLabelFont="Default-0-10" cy:edgeLineType="SOLID" cy:curved="STRAIGHT_LINES"/>
  </edge>
  <edge label="195787 (pp) 194168" source="-78" target="-114">
    <att type="string" name="canonicalName" value="195787 (pp) 194168"/>
    <att type="string" name="interaction" value="pp" cy:editable="false"/>
    <graphics width="2" fill="#006600" cy:sourceArrow="0" cy:targetArrow="3" cy:sourceArrowColor="#006600" cy:targetArrowColor="#006600" cy:edgeLabelFont="Default-0-10" cy:edgeLineType="SOLID" cy:curved="STRAIGHT_LINES"/>
  </edge>
  <edge label="195787 (pp) 6783" source="-78" target="-95">
    <att type="string" name="canonicalName" value="195787 (pp) 6783"/>
    <att type="string" name="interaction" value="pp" cy:editable="false"/>
    <graphics width="2" fill="#006600" cy:sourceArrow="0" cy:targetArrow="3" cy:sourceArrowColor="#006600" cy:targetArrowColor="#006600" cy:edgeLabelFont="Default-0-10" cy:edgeLineType="SOLID" cy:curved="STRAIGHT_LINES"/>
  </edge>
  <edge label="24524 (pp) 113031" source="-77" target="-87">
    <att type="string" name="canonicalName" value="24524 (pp) 113031"/>
    <att type="string" name="interaction" value="pp" cy:editable="false"/>
    <graphics width="2" fill="#006600" cy:sourceArrow="0" cy:targetArrow="3" cy:sourceArrowColor="#006600" cy:targetArrowColor="#006600" cy:edgeLabelFont="Default-0-10" cy:edgeLineType="SOLID" cy:curved="STRAIGHT_LINES"/>
  </edge>
  <edge label="24524 (pp) 187405" source="-77" target="-105">
    <att type="string" name="canonicalName" value="24524 (pp) 187405"/>
    <att type="string" name="interaction" value="pp" cy:editable="false"/>
    <graphics width="2" fill="#006600" cy:sourceArrow="0" cy:targetArrow="3" cy:sourceArrowColor="#006600" cy:targetArrowColor="#006600" cy:edgeLabelFont="Default-0-10" cy:edgeLineType="SOLID" cy:curved="STRAIGHT_LINES"/>
  </edge>
  <edge label="24524 (pp) 191829" source="-77" target="-64">
    <att type="string" name="canonicalName" value="24524 (pp) 191829"/>
    <att type="string" name="interaction" value="pp" cy:editable="false"/>
    <graphics width="2" fill="#006600" cy:sourceArrow="0" cy:targetArrow="3" cy:sourceArrowColor="#006600" cy:targetArrowColor="#006600" cy:edgeLabelFont="Default-0-10" cy:edgeLineType="SOLID" cy:curved="STRAIGHT_LINES"/>
  </edge>
  <edge label="24524 (pp) 194168" source="-77" target="-114">
    <att type="string" name="canonicalName" value="24524 (pp) 194168"/>
    <att type="string" name="interaction" value="pp" cy:editable="false"/>
    <graphics width="2" fill="#006600" cy:sourceArrow="0" cy:targetArrow="3" cy:sourceArrowColor="#006600" cy:targetArrowColor="#006600" cy:edgeLabelFont="Default-0-10" cy:edgeLineType="SOLID" cy:curved="STRAIGHT_LINES"/>
  </edge>
  <edge label="24524 (pp) 6783" source="-77" target="-95">
    <att type="string" name="canonicalName" value="24524 (pp) 6783"/>
    <att type="string" name="interaction" value="pp" cy:editable="false"/>
    <graphics width="2" fill="#006600" cy:sourceArrow="0" cy:targetArrow="3" cy:sourceArrowColor="#006600" cy:targetArrowColor="#006600" cy:edgeLabelFont="Default-0-10" cy:edgeLineType="SOLID" cy:curved="STRAIGHT_LINES"/>
  </edge>
  <edge label="93505 (pp) 113031" source="-76" target="-87">
    <att type="string" name="canonicalName" value="93505 (pp) 113031"/>
    <att type="string" name="interaction" value="pp" cy:editable="false"/>
    <graphics width="2" fill="#006600" cy:sourceArrow="0" cy:targetArrow="3" cy:sourceArrowColor="#006600" cy:targetArrowColor="#006600" cy:edgeLabelFont="Default-0-10" cy:edgeLineType="SOLID" cy:curved="STRAIGHT_LINES"/>
  </edge>
  <edge label="93505 (pp) 187405" source="-76" target="-105">
    <att type="string" name="canonicalName" value="93505 (pp) 187405"/>
    <att type="string" name="interaction" value="pp" cy:editable="false"/>
    <graphics width="2" fill="#006600" cy:sourceArrow="0" cy:targetArrow="3" cy:sourceArrowColor="#006600" cy:targetArrowColor="#006600" cy:edgeLabelFont="Default-0-10" cy:edgeLineType="SOLID" cy:curved="STRAIGHT_LINES"/>
  </edge>
  <edge label="93505 (pp) 191829" source="-76" target="-64">
    <att type="string" name="canonicalName" value="93505 (pp) 191829"/>
    <att type="string" name="interaction" value="pp" cy:editable="false"/>
    <graphics width="2" fill="#006600" cy:sourceArrow="0" cy:targetArrow="3" cy:sourceArrowColor="#006600" cy:targetArrowColor="#006600" cy:edgeLabelFont="Default-0-10" cy:edgeLineType="SOLID" cy:curved="STRAIGHT_LINES"/>
  </edge>
  <edge label="93505 (pp) 194168" source="-76" target="-114">
    <att type="string" name="canonicalName" value="93505 (pp) 194168"/>
    <att type="string" name="interaction" value="pp" cy:editable="false"/>
    <graphics width="2" fill="#006600" cy:sourceArrow="0" cy:targetArrow="3" cy:sourceArrowColor="#006600" cy:targetArrowColor="#006600" cy:edgeLabelFont="Default-0-10" cy:edgeLineType="SOLID" cy:curved="STRAIGHT_LINES"/>
  </edge>
  <edge label="93505 (pp) 6783" source="-76" target="-95">
    <att type="string" name="canonicalName" value="93505 (pp) 6783"/>
    <att type="string" name="interaction" value="pp" cy:editable="false"/>
    <graphics width="2" fill="#006600" cy:sourceArrow="0" cy:targetArrow="3" cy:sourceArrowColor="#006600" cy:targetArrowColor="#006600" cy:edgeLabelFont="Default-0-10" cy:edgeLineType="SOLID" cy:curved="STRAIGHT_LINES"/>
  </edge>
  <edge label="108149 (pp) 118487" source="-75" target="-84">
    <att type="string" name="canonicalName" value="108149 (pp) 118487"/>
    <att type="string" name="interaction" value="pp" cy:editable="false"/>
    <graphics width="2" fill="#006600" cy:sourceArrow="0" cy:targetArrow="3" cy:sourceArrowColor="#006600" cy:targetArrowColor="#006600" cy:edgeLabelFont="Default-0-10" cy:edgeLineType="SOLID" cy:curved="STRAIGHT_LINES"/>
  </edge>
  <edge label="108149 (pp) 126346" source="-75" target="-92">
    <att type="string" name="canonicalName" value="108149 (pp) 126346"/>
    <att type="string" name="interaction" value="pp" cy:editable="false"/>
    <graphics width="2" fill="#006600" cy:sourceArrow="0" cy:targetArrow="3" cy:sourceArrowColor="#006600" cy:targetArrowColor="#006600" cy:edgeLabelFont="Default-0-10" cy:edgeLineType="SOLID" cy:curved="STRAIGHT_LINES"/>
  </edge>
  <edge label="108149 (pp) 153832" source="-75" target="-72">
    <att type="string" name="canonicalName" value="108149 (pp) 153832"/>
    <att type="string" name="interaction" value="pp" cy:editable="false"/>
    <graphics width="2" fill="#006600" cy:sourceArrow="0" cy:targetArrow="3" cy:sourceArrowColor="#006600" cy:targetArrowColor="#006600" cy:edgeLabelFont="Default-0-10" cy:edgeLineType="SOLID" cy:curved="STRAIGHT_LINES"/>
  </edge>
  <edge label="108149 (pp) 168290" source="-75" target="-71">
    <att type="string" name="canonicalName" value="108149 (pp) 168290"/>
    <att type="string" name="interaction" value="pp" cy:editable="false"/>
    <graphics width="2" fill="#006600" cy:sourceArrow="0" cy:targetArrow="3" cy:sourceArrowColor="#006600" cy:targetArrowColor="#006600" cy:edgeLabelFont="Default-0-10" cy:edgeLineType="SOLID" cy:curved="STRAIGHT_LINES"/>
  </edge>
  <edge label="108149 (pp) 193681" source="-75" target="-63">
    <att type="string" name="canonicalName" value="108149 (pp) 193681"/>
    <att type="string" name="interaction" value="pp" cy:editable="false"/>
    <graphics width="2" fill="#006600" cy:sourceArrow="0" cy:targetArrow="3" cy:sourceArrowColor="#006600" cy:targetArrowColor="#006600" cy:edgeLabelFont="Default-0-10" cy:edgeLineType="SOLID" cy:curved="STRAIGHT_LINES"/>
  </edge>
  <edge label="108149 (pp) 194555" source="-75" target="-62">
    <att type="string" name="canonicalName" value="108149 (pp) 194555"/>
    <att type="string" name="interaction" value="pp" cy:editable="false"/>
    <graphics width="2" fill="#006600" cy:sourceArrow="0" cy:targetArrow="3" cy:sourceArrowColor="#006600" cy:targetArrowColor="#006600" cy:edgeLabelFont="Default-0-10" cy:edgeLineType="SOLID" cy:curved="STRAIGHT_LINES"/>
  </edge>
  <edge label="117345 (pp) 118487" source="-74" target="-84">
    <att type="string" name="canonicalName" value="117345 (pp) 118487"/>
    <att type="string" name="interaction" value="pp" cy:editable="false"/>
    <graphics width="2" fill="#006600" cy:sourceArrow="0" cy:targetArrow="3" cy:sourceArrowColor="#006600" cy:targetArrowColor="#006600" cy:edgeLabelFont="Default-0-10" cy:edgeLineType="SOLID" cy:curved="STRAIGHT_LINES"/>
  </edge>
  <edge label="117345 (pp) 146239" source="-74" target="-73">
    <att type="string" name="canonicalName" value="117345 (pp) 146239"/>
    <att type="string" name="interaction" value="pp" cy:editable="false"/>
    <graphics width="2" fill="#006600" cy:sourceArrow="0" cy:targetArrow="3" cy:sourceArrowColor="#006600" cy:targetArrowColor="#006600" cy:edgeLabelFont="Default-0-10" cy:edgeLineType="SOLID" cy:curved="STRAIGHT_LINES"/>
  </edge>
  <edge label="117345 (pp) 189471" source="-74" target="-66">
    <att type="string" name="canonicalName" value="117345 (pp) 189471"/>
    <att type="string" name="interaction" value="pp" cy:editable="false"/>
    <graphics width="2" fill="#006600" cy:sourceArrow="0" cy:targetArrow="3" cy:sourceArrowColor="#006600" cy:targetArrowColor="#006600" cy:edgeLabelFont="Default-0-10" cy:edgeLineType="SOLID" cy:curved="STRAIGHT_LINES"/>
  </edge>
  <edge label="146239 (pp) 118487" source="-73" target="-84">
    <att type="string" name="canonicalName" value="146239 (pp) 118487"/>
    <att type="string" name="interaction" value="pp" cy:editable="false"/>
    <graphics width="2" fill="#006600" cy:sourceArrow="0" cy:targetArrow="3" cy:sourceArrowColor="#006600" cy:targetArrowColor="#006600" cy:edgeLabelFont="Default-0-10" cy:edgeLineType="SOLID" cy:curved="STRAIGHT_LINES"/>
  </edge>
  <edge label="146239 (pp) 168290" source="-73" target="-71">
    <att type="string" name="canonicalName" value="146239 (pp) 168290"/>
    <att type="string" name="interaction" value="pp" cy:editable="false"/>
    <graphics width="2" fill="#006600" cy:sourceArrow="0" cy:targetArrow="3" cy:sourceArrowColor="#006600" cy:targetArrowColor="#006600" cy:edgeLabelFont="Default-0-10" cy:edgeLineType="SOLID" cy:curved="STRAIGHT_LINES"/>
  </edge>
  <edge label="146239 (pp) 193681" source="-73" target="-63">
    <att type="string" name="canonicalName" value="146239 (pp) 193681"/>
    <att type="string" name="interaction" value="pp" cy:editable="false"/>
    <graphics width="2" fill="#006600" cy:sourceArrow="0" cy:targetArrow="3" cy:sourceArrowColor="#006600" cy:targetArrowColor="#006600" cy:edgeLabelFont="Default-0-10" cy:edgeLineType="SOLID" cy:curved="STRAIGHT_LINES"/>
  </edge>
  <edge label="146239 (pp) 194555" source="-73" target="-62">
    <att type="string" name="canonicalName" value="146239 (pp) 194555"/>
    <att type="string" name="interaction" value="pp" cy:editable="false"/>
    <graphics width="2" fill="#006600" cy:sourceArrow="0" cy:targetArrow="3" cy:sourceArrowColor="#006600" cy:targetArrowColor="#006600" cy:edgeLabelFont="Default-0-10" cy:edgeLineType="SOLID" cy:curved="STRAIGHT_LINES"/>
  </edge>
  <edge label="153832 (pp) 118487" source="-72" target="-84">
    <att type="string" name="canonicalName" value="153832 (pp) 118487"/>
    <att type="string" name="interaction" value="pp" cy:editable="false"/>
    <graphics width="2" fill="#006600" cy:sourceArrow="0" cy:targetArrow="3" cy:sourceArrowColor="#006600" cy:targetArrowColor="#006600" cy:edgeLabelFont="Default-0-10" cy:edgeLineType="SOLID" cy:curved="STRAIGHT_LINES"/>
  </edge>
  <edge label="153832 (pp) 146239" source="-72" target="-73">
    <att type="string" name="canonicalName" value="153832 (pp) 146239"/>
    <att type="string" name="interaction" value="pp" cy:editable="false"/>
    <graphics width="2" fill="#006600" cy:sourceArrow="0" cy:targetArrow="3" cy:sourceArrowColor="#006600" cy:targetArrowColor="#006600" cy:edgeLabelFont="Default-0-10" cy:edgeLineType="SOLID" cy:curved="STRAIGHT_LINES"/>
  </edge>
  <edge label="153832 (pp) 189471" source="-72" target="-66">
    <att type="string" name="canonicalName" value="153832 (pp) 189471"/>
    <att type="string" name="interaction" value="pp" cy:editable="false"/>
    <graphics width="2" fill="#006600" cy:sourceArrow="0" cy:targetArrow="3" cy:sourceArrowColor="#006600" cy:targetArrowColor="#006600" cy:edgeLabelFont="Default-0-10" cy:edgeLineType="SOLID" cy:curved="STRAIGHT_LINES"/>
  </edge>
  <edge label="168290 (pp) 118487" source="-71" target="-84">
    <att type="string" name="canonicalName" value="168290 (pp) 118487"/>
    <att type="string" name="interaction" value="pp" cy:editable="false"/>
    <graphics width="2" fill="#006600" cy:sourceArrow="0" cy:targetArrow="3" cy:sourceArrowColor="#006600" cy:targetArrowColor="#006600" cy:edgeLabelFont="Default-0-10" cy:edgeLineType="SOLID" cy:curved="STRAIGHT_LINES"/>
  </edge>
  <edge label="171307 (pp) 118487" source="-70" target="-84">
    <att type="string" name="canonicalName" value="171307 (pp) 118487"/>
    <att type="string" name="interaction" value="pp" cy:editable="false"/>
    <graphics width="2" fill="#006600" cy:sourceArrow="0" cy:targetArrow="3" cy:sourceArrowColor="#006600" cy:targetArrowColor="#006600" cy:edgeLabelFont="Default-0-10" cy:edgeLineType="SOLID" cy:curved="STRAIGHT_LINES"/>
  </edge>
  <edge label="171307 (pp) 126346" source="-70" target="-92">
    <att type="string" name="canonicalName" value="171307 (pp) 126346"/>
    <att type="string" name="interaction" value="pp" cy:editable="false"/>
    <graphics width="2" fill="#006600" cy:sourceArrow="0" cy:targetArrow="3" cy:sourceArrowColor="#006600" cy:targetArrowColor="#006600" cy:edgeLabelFont="Default-0-10" cy:edgeLineType="SOLID" cy:curved="STRAIGHT_LINES"/>
  </edge>
  <edge label="171307 (pp) 153832" source="-70" target="-72">
    <att type="string" name="canonicalName" value="171307 (pp) 153832"/>
    <att type="string" name="interaction" value="pp" cy:editable="false"/>
    <graphics width="2" fill="#006600" cy:sourceArrow="0" cy:targetArrow="3" cy:sourceArrowColor="#006600" cy:targetArrowColor="#006600" cy:edgeLabelFont="Default-0-10" cy:edgeLineType="SOLID" cy:curved="STRAIGHT_LINES"/>
  </edge>
  <edge label="171307 (pp) 168290" source="-70" target="-71">
    <att type="string" name="canonicalName" value="171307 (pp) 168290"/>
    <att type="string" name="interaction" value="pp" cy:editable="false"/>
    <graphics width="2" fill="#006600" cy:sourceArrow="0" cy:targetArrow="3" cy:sourceArrowColor="#006600" cy:targetArrowColor="#006600" cy:edgeLabelFont="Default-0-10" cy:edgeLineType="SOLID" cy:curved="STRAIGHT_LINES"/>
  </edge>
  <edge label="171307 (pp) 193681" source="-70" target="-63">
    <att type="string" name="canonicalName" value="171307 (pp) 193681"/>
    <att type="string" name="interaction" value="pp" cy:editable="false"/>
    <graphics width="2" fill="#006600" cy:sourceArrow="0" cy:targetArrow="3" cy:sourceArrowColor="#006600" cy:targetArrowColor="#006600" cy:edgeLabelFont="Default-0-10" cy:edgeLineType="SOLID" cy:curved="STRAIGHT_LINES"/>
  </edge>
  <edge label="171307 (pp) 194555" source="-70" target="-62">
    <att type="string" name="canonicalName" value="171307 (pp) 194555"/>
    <att type="string" name="interaction" value="pp" cy:editable="false"/>
    <graphics width="2" fill="#006600" cy:sourceArrow="0" cy:targetArrow="3" cy:sourceArrowColor="#006600" cy:targetArrowColor="#006600" cy:edgeLabelFont="Default-0-10" cy:edgeLineType="SOLID" cy:curved="STRAIGHT_LINES"/>
  </edge>
  <edge label="181226 (pp) 118487" source="-69" target="-84">
    <att type="string" name="canonicalName" value="181226 (pp) 118487"/>
    <att type="string" name="interaction" value="pp" cy:editable="false"/>
    <graphics width="2" fill="#006600" cy:sourceArrow="0" cy:targetArrow="3" cy:sourceArrowColor="#006600" cy:targetArrowColor="#006600" cy:edgeLabelFont="Default-0-10" cy:edgeLineType="SOLID" cy:curved="STRAIGHT_LINES"/>
  </edge>
  <edge label="181226 (pp) 146239" source="-69" target="-73">
    <att type="string" name="canonicalName" value="181226 (pp) 146239"/>
    <att type="string" name="interaction" value="pp" cy:editable="false"/>
    <graphics width="2" fill="#006600" cy:sourceArrow="0" cy:targetArrow="3" cy:sourceArrowColor="#006600" cy:targetArrowColor="#006600" cy:edgeLabelFont="Default-0-10" cy:edgeLineType="SOLID" cy:curved="STRAIGHT_LINES"/>
  </edge>
  <edge label="181226 (pp) 189471" source="-69" target="-66">
    <att type="string" name="canonicalName" value="181226 (pp) 189471"/>
    <att type="string" name="interaction" value="pp" cy:editable="false"/>
    <graphics width="2" fill="#006600" cy:sourceArrow="0" cy:targetArrow="3" cy:sourceArrowColor="#006600" cy:targetArrowColor="#006600" cy:edgeLabelFont="Default-0-10" cy:edgeLineType="SOLID" cy:curved="STRAIGHT_LINES"/>
  </edge>
  <edge label="186976 (pp) 118487" source="-68" target="-84">
    <att type="string" name="canonicalName" value="186976 (pp) 118487"/>
    <att type="string" name="interaction" value="pp" cy:editable="false"/>
    <graphics width="2" fill="#006600" cy:sourceArrow="0" cy:targetArrow="3" cy:sourceArrowColor="#006600" cy:targetArrowColor="#006600" cy:edgeLabelFont="Default-0-10" cy:edgeLineType="SOLID" cy:curved="STRAIGHT_LINES"/>
  </edge>
  <edge label="186976 (pp) 146239" source="-68" target="-73">
    <att type="string" name="canonicalName" value="186976 (pp) 146239"/>
    <att type="string" name="interaction" value="pp" cy:editable="false"/>
    <graphics width="2" fill="#006600" cy:sourceArrow="0" cy:targetArrow="3" cy:sourceArrowColor="#006600" cy:targetArrowColor="#006600" cy:edgeLabelFont="Default-0-10" cy:edgeLineType="SOLID" cy:curved="STRAIGHT_LINES"/>
  </edge>
  <edge label="186976 (pp) 189471" source="-68" target="-66">
    <att type="string" name="canonicalName" value="186976 (pp) 189471"/>
    <att type="string" name="interaction" value="pp" cy:editable="false"/>
    <graphics width="2" fill="#006600" cy:sourceArrow="0" cy:targetArrow="3" cy:sourceArrowColor="#006600" cy:targetArrowColor="#006600" cy:edgeLabelFont="Default-0-10" cy:edgeLineType="SOLID" cy:curved="STRAIGHT_LINES"/>
  </edge>
  <edge label="189373 (pp) 118487" source="-67" target="-84">
    <att type="string" name="canonicalName" value="189373 (pp) 118487"/>
    <att type="string" name="interaction" value="pp" cy:editable="false"/>
    <graphics width="2" fill="#006600" cy:sourceArrow="0" cy:targetArrow="3" cy:sourceArrowColor="#006600" cy:targetArrowColor="#006600" cy:edgeLabelFont="Default-0-10" cy:edgeLineType="SOLID" cy:curved="STRAIGHT_LINES"/>
  </edge>
  <edge label="189373 (pp) 126346" source="-67" target="-92">
    <att type="string" name="canonicalName" value="189373 (pp) 126346"/>
    <att type="string" name="interaction" value="pp" cy:editable="false"/>
    <graphics width="2" fill="#006600" cy:sourceArrow="0" cy:targetArrow="3" cy:sourceArrowColor="#006600" cy:targetArrowColor="#006600" cy:edgeLabelFont="Default-0-10" cy:edgeLineType="SOLID" cy:curved="STRAIGHT_LINES"/>
  </edge>
  <edge label="189373 (pp) 153832" source="-67" target="-72">
    <att type="string" name="canonicalName" value="189373 (pp) 153832"/>
    <att type="string" name="interaction" value="pp" cy:editable="false"/>
    <graphics width="2" fill="#006600" cy:sourceArrow="0" cy:targetArrow="3" cy:sourceArrowColor="#006600" cy:targetArrowColor="#006600" cy:edgeLabelFont="Default-0-10" cy:edgeLineType="SOLID" cy:curved="STRAIGHT_LINES"/>
  </edge>
  <edge label="189373 (pp) 168290" source="-67" target="-71">
    <att type="string" name="canonicalName" value="189373 (pp) 168290"/>
    <att type="string" name="interaction" value="pp" cy:editable="false"/>
    <graphics width="2" fill="#006600" cy:sourceArrow="0" cy:targetArrow="3" cy:sourceArrowColor="#006600" cy:targetArrowColor="#006600" cy:edgeLabelFont="Default-0-10" cy:edgeLineType="SOLID" cy:curved="STRAIGHT_LINES"/>
  </edge>
  <edge label="189373 (pp) 193681" source="-67" target="-63">
    <att type="string" name="canonicalName" value="189373 (pp) 193681"/>
    <att type="string" name="interaction" value="pp" cy:editable="false"/>
    <graphics width="2" fill="#006600" cy:sourceArrow="0" cy:targetArrow="3" cy:sourceArrowColor="#006600" cy:targetArrowColor="#006600" cy:edgeLabelFont="Default-0-10" cy:edgeLineType="SOLID" cy:curved="STRAIGHT_LINES"/>
  </edge>
  <edge label="189373 (pp) 194555" source="-67" target="-62">
    <att type="string" name="canonicalName" value="189373 (pp) 194555"/>
    <att type="string" name="interaction" value="pp" cy:editable="false"/>
    <graphics width="2" fill="#006600" cy:sourceArrow="0" cy:targetArrow="3" cy:sourceArrowColor="#006600" cy:targetArrowColor="#006600" cy:edgeLabelFont="Default-0-10" cy:edgeLineType="SOLID" cy:curved="STRAIGHT_LINES"/>
  </edge>
  <edge label="189471 (pp) 118487" source="-66" target="-84">
    <att type="string" name="canonicalName" value="189471 (pp) 118487"/>
    <att type="string" name="interaction" value="pp" cy:editable="false"/>
    <graphics width="2" fill="#006600" cy:sourceArrow="0" cy:targetArrow="3" cy:sourceArrowColor="#006600" cy:targetArrowColor="#006600" cy:edgeLabelFont="Default-0-10" cy:edgeLineType="SOLID" cy:curved="STRAIGHT_LINES"/>
  </edge>
  <edge label="189471 (pp) 168290" source="-66" target="-71">
    <att type="string" name="canonicalName" value="189471 (pp) 168290"/>
    <att type="string" name="interaction" value="pp" cy:editable="false"/>
    <graphics width="2" fill="#006600" cy:sourceArrow="0" cy:targetArrow="3" cy:sourceArrowColor="#006600" cy:targetArrowColor="#006600" cy:edgeLabelFont="Default-0-10" cy:edgeLineType="SOLID" cy:curved="STRAIGHT_LINES"/>
  </edge>
  <edge label="189471 (pp) 194555" source="-66" target="-62">
    <att type="string" name="canonicalName" value="189471 (pp) 194555"/>
    <att type="string" name="interaction" value="pp" cy:editable="false"/>
    <graphics width="2" fill="#006600" cy:sourceArrow="0" cy:targetArrow="3" cy:sourceArrowColor="#006600" cy:targetArrowColor="#006600" cy:edgeLabelFont="Default-0-10" cy:edgeLineType="SOLID" cy:curved="STRAIGHT_LINES"/>
  </edge>
  <edge label="190589 (pp) 118487" source="-65" target="-84">
    <att type="string" name="canonicalName" value="190589 (pp) 118487"/>
    <att type="string" name="interaction" value="pp" cy:editable="false"/>
    <graphics width="2" fill="#006600" cy:sourceArrow="0" cy:targetArrow="3" cy:sourceArrowColor="#006600" cy:targetArrowColor="#006600" cy:edgeLabelFont="Default-0-10" cy:edgeLineType="SOLID" cy:curved="STRAIGHT_LINES"/>
  </edge>
  <edge label="190589 (pp) 126346" source="-65" target="-92">
    <att type="string" name="canonicalName" value="190589 (pp) 126346"/>
    <att type="string" name="interaction" value="pp" cy:editable="false"/>
    <graphics width="2" fill="#006600" cy:sourceArrow="0" cy:targetArrow="3" cy:sourceArrowColor="#006600" cy:targetArrowColor="#006600" cy:edgeLabelFont="Default-0-10" cy:edgeLineType="SOLID" cy:curved="STRAIGHT_LINES"/>
  </edge>
  <edge label="190589 (pp) 153832" source="-65" target="-72">
    <att type="string" name="canonicalName" value="190589 (pp) 153832"/>
    <att type="string" name="interaction" value="pp" cy:editable="false"/>
    <graphics width="2" fill="#006600" cy:sourceArrow="0" cy:targetArrow="3" cy:sourceArrowColor="#006600" cy:targetArrowColor="#006600" cy:edgeLabelFont="Default-0-10" cy:edgeLineType="SOLID" cy:curved="STRAIGHT_LINES"/>
  </edge>
  <edge label="190589 (pp) 168290" source="-65" target="-71">
    <att type="string" name="canonicalName" value="190589 (pp) 168290"/>
    <att type="string" name="interaction" value="pp" cy:editable="false"/>
    <graphics width="2" fill="#006600" cy:sourceArrow="0" cy:targetArrow="3" cy:sourceArrowColor="#006600" cy:targetArrowColor="#006600" cy:edgeLabelFont="Default-0-10" cy:edgeLineType="SOLID" cy:curved="STRAIGHT_LINES"/>
  </edge>
  <edge label="190589 (pp) 193681" source="-65" target="-63">
    <att type="string" name="canonicalName" value="190589 (pp) 193681"/>
    <att type="string" name="interaction" value="pp" cy:editable="false"/>
    <graphics width="2" fill="#006600" cy:sourceArrow="0" cy:targetArrow="3" cy:sourceArrowColor="#006600" cy:targetArrowColor="#006600" cy:edgeLabelFont="Default-0-10" cy:edgeLineType="SOLID" cy:curved="STRAIGHT_LINES"/>
  </edge>
  <edge label="190589 (pp) 194555" source="-65" target="-62">
    <att type="string" name="canonicalName" value="190589 (pp) 194555"/>
    <att type="string" name="interaction" value="pp" cy:editable="false"/>
    <graphics width="2" fill="#006600" cy:sourceArrow="0" cy:targetArrow="3" cy:sourceArrowColor="#006600" cy:targetArrowColor="#006600" cy:edgeLabelFont="Default-0-10" cy:edgeLineType="SOLID" cy:curved="STRAIGHT_LINES"/>
  </edge>
  <edge label="191829 (pp) 118487" source="-64" target="-84">
    <att type="string" name="canonicalName" value="191829 (pp) 118487"/>
    <att type="string" name="interaction" value="pp" cy:editable="false"/>
    <graphics width="2" fill="#006600" cy:sourceArrow="0" cy:targetArrow="3" cy:sourceArrowColor="#006600" cy:targetArrowColor="#006600" cy:edgeLabelFont="Default-0-10" cy:edgeLineType="SOLID" cy:curved="STRAIGHT_LINES"/>
  </edge>
  <edge label="191829 (pp) 126346" source="-64" target="-92">
    <att type="string" name="canonicalName" value="191829 (pp) 126346"/>
    <att type="string" name="interaction" value="pp" cy:editable="false"/>
    <graphics width="2" fill="#006600" cy:sourceArrow="0" cy:targetArrow="3" cy:sourceArrowColor="#006600" cy:targetArrowColor="#006600" cy:edgeLabelFont="Default-0-10" cy:edgeLineType="SOLID" cy:curved="STRAIGHT_LINES"/>
  </edge>
  <edge label="191829 (pp) 153832" source="-64" target="-72">
    <att type="string" name="canonicalName" value="191829 (pp) 153832"/>
    <att type="string" name="interaction" value="pp" cy:editable="false"/>
    <graphics width="2" fill="#006600" cy:sourceArrow="0" cy:targetArrow="3" cy:sourceArrowColor="#006600" cy:targetArrowColor="#006600" cy:edgeLabelFont="Default-0-10" cy:edgeLineType="SOLID" cy:curved="STRAIGHT_LINES"/>
  </edge>
  <edge label="191829 (pp) 168290" source="-64" target="-71">
    <att type="string" name="canonicalName" value="191829 (pp) 168290"/>
    <att type="string" name="interaction" value="pp" cy:editable="false"/>
    <graphics width="2" fill="#006600" cy:sourceArrow="0" cy:targetArrow="3" cy:sourceArrowColor="#006600" cy:targetArrowColor="#006600" cy:edgeLabelFont="Default-0-10" cy:edgeLineType="SOLID" cy:curved="STRAIGHT_LINES"/>
  </edge>
  <edge label="191829 (pp) 193681" source="-64" target="-63">
    <att type="string" name="canonicalName" value="191829 (pp) 193681"/>
    <att type="string" name="interaction" value="pp" cy:editable="false"/>
    <graphics width="2" fill="#006600" cy:sourceArrow="0" cy:targetArrow="3" cy:sourceArrowColor="#006600" cy:targetArrowColor="#006600" cy:edgeLabelFont="Default-0-10" cy:edgeLineType="SOLID" cy:curved="STRAIGHT_LINES"/>
  </edge>
  <edge label="191829 (pp) 194555" source="-64" target="-62">
    <att type="string" name="canonicalName" value="191829 (pp) 194555"/>
    <att type="string" name="interaction" value="pp" cy:editable="false"/>
    <graphics width="2" fill="#006600" cy:sourceArrow="0" cy:targetArrow="3" cy:sourceArrowColor="#006600" cy:targetArrowColor="#006600" cy:edgeLabelFont="Default-0-10" cy:edgeLineType="SOLID" cy:curved="STRAIGHT_LINES"/>
  </edge>
  <edge label="193681 (pp) 118487" source="-63" target="-84">
    <att type="string" name="canonicalName" value="193681 (pp) 118487"/>
    <att type="string" name="interaction" value="pp" cy:editable="false"/>
    <graphics width="2" fill="#006600" cy:sourceArrow="0" cy:targetArrow="3" cy:sourceArrowColor="#006600" cy:targetArrowColor="#006600" cy:edgeLabelFont="Default-0-10" cy:edgeLineType="SOLID" cy:curved="STRAIGHT_LINES"/>
  </edge>
  <edge label="193681 (pp) 189471" source="-63" target="-66">
    <att type="string" name="canonicalName" value="193681 (pp) 189471"/>
    <att type="string" name="interaction" value="pp" cy:editable="false"/>
    <graphics width="2" fill="#006600" cy:sourceArrow="0" cy:targetArrow="3" cy:sourceArrowColor="#006600" cy:targetArrowColor="#006600" cy:edgeLabelFont="Default-0-10" cy:edgeLineType="SOLID" cy:curved="STRAIGHT_LINES"/>
  </edge>
  <edge label="194555 (pp) 118487" source="-62" target="-84">
    <att type="string" name="canonicalName" value="194555 (pp) 118487"/>
    <att type="string" name="interaction" value="pp" cy:editable="false"/>
    <graphics width="2" fill="#006600" cy:sourceArrow="0" cy:targetArrow="3" cy:sourceArrowColor="#006600" cy:targetArrowColor="#006600" cy:edgeLabelFont="Default-0-10" cy:edgeLineType="SOLID" cy:curved="STRAIGHT_LINES"/>
  </edge>
  <edge label="195840 (pp) 118487" source="-61" target="-84">
    <att type="string" name="canonicalName" value="195840 (pp) 118487"/>
    <att type="string" name="interaction" value="pp" cy:editable="false"/>
    <graphics width="2" fill="#006600" cy:sourceArrow="0" cy:targetArrow="3" cy:sourceArrowColor="#006600" cy:targetArrowColor="#006600" cy:edgeLabelFont="Default-0-10" cy:edgeLineType="SOLID" cy:curved="STRAIGHT_LINES"/>
  </edge>
  <edge label="195840 (pp) 146239" source="-61" target="-73">
    <att type="string" name="canonicalName" value="195840 (pp) 146239"/>
    <att type="string" name="interaction" value="pp" cy:editable="false"/>
    <graphics width="2" fill="#006600" cy:sourceArrow="0" cy:targetArrow="3" cy:sourceArrowColor="#006600" cy:targetArrowColor="#006600" cy:edgeLabelFont="Default-0-10" cy:edgeLineType="SOLID" cy:curved="STRAIGHT_LINES"/>
  </edge>
  <edge label="195840 (pp) 189471" source="-61" target="-66">
    <att type="string" name="canonicalName" value="195840 (pp) 189471"/>
    <att type="string" name="interaction" value="pp" cy:editable="false"/>
    <graphics width="2" fill="#006600" cy:sourceArrow="0" cy:targetArrow="3" cy:sourceArrowColor="#006600" cy:targetArrowColor="#006600" cy:edgeLabelFont="Default-0-10" cy:edgeLineType="SOLID" cy:curved="STRAIGHT_LINES"/>
  </edge>
  <edge label="195860 (pp) 118487" source="-60" target="-84">
    <att type="string" name="canonicalName" value="195860 (pp) 118487"/>
    <att type="string" name="interaction" value="pp" cy:editable="false"/>
    <graphics width="2" fill="#006600" cy:sourceArrow="0" cy:targetArrow="3" cy:sourceArrowColor="#006600" cy:targetArrowColor="#006600" cy:edgeLabelFont="Default-0-10" cy:edgeLineType="SOLID" cy:curved="STRAIGHT_LINES"/>
  </edge>
  <edge label="195860 (pp) 126346" source="-60" target="-92">
    <att type="string" name="canonicalName" value="195860 (pp) 126346"/>
    <att type="string" name="interaction" value="pp" cy:editable="false"/>
    <graphics width="2" fill="#006600" cy:sourceArrow="0" cy:targetArrow="3" cy:sourceArrowColor="#006600" cy:targetArrowColor="#006600" cy:edgeLabelFont="Default-0-10" cy:edgeLineType="SOLID" cy:curved="STRAIGHT_LINES"/>
  </edge>
  <edge label="195860 (pp) 153832" source="-60" target="-72">
    <att type="string" name="canonicalName" value="195860 (pp) 153832"/>
    <att type="string" name="interaction" value="pp" cy:editable="false"/>
    <graphics width="2" fill="#006600" cy:sourceArrow="0" cy:targetArrow="3" cy:sourceArrowColor="#006600" cy:targetArrowColor="#006600" cy:edgeLabelFont="Default-0-10" cy:edgeLineType="SOLID" cy:curved="STRAIGHT_LINES"/>
  </edge>
  <edge label="195860 (pp) 168290" source="-60" target="-71">
    <att type="string" name="canonicalName" value="195860 (pp) 168290"/>
    <att type="string" name="interaction" value="pp" cy:editable="false"/>
    <graphics width="2" fill="#006600" cy:sourceArrow="0" cy:targetArrow="3" cy:sourceArrowColor="#006600" cy:targetArrowColor="#006600" cy:edgeLabelFont="Default-0-10" cy:edgeLineType="SOLID" cy:curved="STRAIGHT_LINES"/>
  </edge>
  <edge label="195860 (pp) 193681" source="-60" target="-63">
    <att type="string" name="canonicalName" value="195860 (pp) 193681"/>
    <att type="string" name="interaction" value="pp" cy:editable="false"/>
    <graphics width="2" fill="#006600" cy:sourceArrow="0" cy:targetArrow="3" cy:sourceArrowColor="#006600" cy:targetArrowColor="#006600" cy:edgeLabelFont="Default-0-10" cy:edgeLineType="SOLID" cy:curved="STRAIGHT_LINES"/>
  </edge>
  <edge label="195860 (pp) 194555" source="-60" target="-62">
    <att type="string" name="canonicalName" value="195860 (pp) 194555"/>
    <att type="string" name="interaction" value="pp" cy:editable="false"/>
    <graphics width="2" fill="#006600" cy:sourceArrow="0" cy:targetArrow="3" cy:sourceArrowColor="#006600" cy:targetArrowColor="#006600" cy:edgeLabelFont="Default-0-10" cy:edgeLineType="SOLID" cy:curved="STRAIGHT_LINES"/>
  </edge>
  <edge label="34069 (pp) 118487" source="-59" target="-84">
    <att type="string" name="canonicalName" value="34069 (pp) 118487"/>
    <att type="string" name="interaction" value="pp" cy:editable="false"/>
    <graphics width="2" fill="#006600" cy:sourceArrow="0" cy:targetArrow="3" cy:sourceArrowColor="#006600" cy:targetArrowColor="#006600" cy:edgeLabelFont="Default-0-10" cy:edgeLineType="SOLID" cy:curved="STRAIGHT_LINES"/>
  </edge>
  <edge label="34069 (pp) 126346" source="-59" target="-92">
    <att type="string" name="canonicalName" value="34069 (pp) 126346"/>
    <att type="string" name="interaction" value="pp" cy:editable="false"/>
    <graphics width="2" fill="#006600" cy:sourceArrow="0" cy:targetArrow="3" cy:sourceArrowColor="#006600" cy:targetArrowColor="#006600" cy:edgeLabelFont="Default-0-10" cy:edgeLineType="SOLID" cy:curved="STRAIGHT_LINES"/>
  </edge>
  <edge label="34069 (pp) 153832" source="-59" target="-72">
    <att type="string" name="canonicalName" value="34069 (pp) 153832"/>
    <att type="string" name="interaction" value="pp" cy:editable="false"/>
    <graphics width="2" fill="#006600" cy:sourceArrow="0" cy:targetArrow="3" cy:sourceArrowColor="#006600" cy:targetArrowColor="#006600" cy:edgeLabelFont="Default-0-10" cy:edgeLineType="SOLID" cy:curved="STRAIGHT_LINES"/>
  </edge>
  <edge label="34069 (pp) 168290" source="-59" target="-71">
    <att type="string" name="canonicalName" value="34069 (pp) 168290"/>
    <att type="string" name="interaction" value="pp" cy:editable="false"/>
    <graphics width="2" fill="#006600" cy:sourceArrow="0" cy:targetArrow="3" cy:sourceArrowColor="#006600" cy:targetArrowColor="#006600" cy:edgeLabelFont="Default-0-10" cy:edgeLineType="SOLID" cy:curved="STRAIGHT_LINES"/>
  </edge>
  <edge label="34069 (pp) 193681" source="-59" target="-63">
    <att type="string" name="canonicalName" value="34069 (pp) 193681"/>
    <att type="string" name="interaction" value="pp" cy:editable="false"/>
    <graphics width="2" fill="#006600" cy:sourceArrow="0" cy:targetArrow="3" cy:sourceArrowColor="#006600" cy:targetArrowColor="#006600" cy:edgeLabelFont="Default-0-10" cy:edgeLineType="SOLID" cy:curved="STRAIGHT_LINES"/>
  </edge>
  <edge label="34069 (pp) 194555" source="-59" target="-62">
    <att type="string" name="canonicalName" value="34069 (pp) 194555"/>
    <att type="string" name="interaction" value="pp" cy:editable="false"/>
    <graphics width="2" fill="#006600" cy:sourceArrow="0" cy:targetArrow="3" cy:sourceArrowColor="#006600" cy:targetArrowColor="#006600" cy:edgeLabelFont="Default-0-10" cy:edgeLineType="SOLID" cy:curved="STRAIGHT_LINES"/>
  </edge>
  <edge label="105687 (pp) 119283" source="-58" target="-101">
    <att type="string" name="canonicalName" value="105687 (pp) 119283"/>
    <att type="string" name="interaction" value="pp" cy:editable="false"/>
    <graphics width="2" fill="#006600" cy:sourceArrow="0" cy:targetArrow="3" cy:sourceArrowColor="#006600" cy:targetArrowColor="#006600" cy:edgeLabelFont="Default-0-10" cy:edgeLineType="SOLID" cy:curved="STRAIGHT_LINES"/>
  </edge>
  <edge label="105687 (pp) 170309" source="-58" target="-12">
    <att type="string" name="canonicalName" value="105687 (pp) 170309"/>
    <att type="string" name="interaction" value="pp" cy:editable="false"/>
    <graphics width="2" fill="#006600" cy:sourceArrow="0" cy:targetArrow="3" cy:sourceArrowColor="#006600" cy:targetArrowColor="#006600" cy:edgeLabelFont="Default-0-10" cy:edgeLineType="SOLID" cy:curved="STRAIGHT_LINES"/>
  </edge>
  <edge label="111791 (pp) 119283" source="-57" target="-101">
    <att type="string" name="canonicalName" value="111791 (pp) 119283"/>
    <att type="string" name="interaction" value="pp" cy:editable="false"/>
    <graphics width="2" fill="#006600" cy:sourceArrow="0" cy:targetArrow="3" cy:sourceArrowColor="#006600" cy:targetArrowColor="#006600" cy:edgeLabelFont="Default-0-10" cy:edgeLineType="SOLID" cy:curved="STRAIGHT_LINES"/>
  </edge>
  <edge label="111791 (pp) 170309" source="-57" target="-12">
    <att type="string" name="canonicalName" value="111791 (pp) 170309"/>
    <att type="string" name="interaction" value="pp" cy:editable="false"/>
    <graphics width="2" fill="#006600" cy:sourceArrow="0" cy:targetArrow="3" cy:sourceArrowColor="#006600" cy:targetArrowColor="#006600" cy:edgeLabelFont="Default-0-10" cy:edgeLineType="SOLID" cy:curved="STRAIGHT_LINES"/>
  </edge>
  <edge label="121606 (pp) 119283" source="-56" target="-101">
    <att type="string" name="canonicalName" value="121606 (pp) 119283"/>
    <att type="string" name="interaction" value="pp" cy:editable="false"/>
    <graphics width="2" fill="#006600" cy:sourceArrow="0" cy:targetArrow="3" cy:sourceArrowColor="#006600" cy:targetArrowColor="#006600" cy:edgeLabelFont="Default-0-10" cy:edgeLineType="SOLID" cy:curved="STRAIGHT_LINES"/>
  </edge>
  <edge label="121606 (pp) 170309" source="-56" target="-12">
    <att type="string" name="canonicalName" value="121606 (pp) 170309"/>
    <att type="string" name="interaction" value="pp" cy:editable="false"/>
    <graphics width="2" fill="#006600" cy:sourceArrow="0" cy:targetArrow="3" cy:sourceArrowColor="#006600" cy:targetArrowColor="#006600" cy:edgeLabelFont="Default-0-10" cy:edgeLineType="SOLID" cy:curved="STRAIGHT_LINES"/>
  </edge>
  <edge label="149159 (pp) 119283" source="-55" target="-101">
    <att type="string" name="canonicalName" value="149159 (pp) 119283"/>
    <att type="string" name="interaction" value="pp" cy:editable="false"/>
    <graphics width="2" fill="#006600" cy:sourceArrow="0" cy:targetArrow="3" cy:sourceArrowColor="#006600" cy:targetArrowColor="#006600" cy:edgeLabelFont="Default-0-10" cy:edgeLineType="SOLID" cy:curved="STRAIGHT_LINES"/>
  </edge>
  <edge label="149159 (pp) 170309" source="-55" target="-12">
    <att type="string" name="canonicalName" value="149159 (pp) 170309"/>
    <att type="string" name="interaction" value="pp" cy:editable="false"/>
    <graphics width="2" fill="#006600" cy:sourceArrow="0" cy:targetArrow="3" cy:sourceArrowColor="#006600" cy:targetArrowColor="#006600" cy:edgeLabelFont="Default-0-10" cy:edgeLineType="SOLID" cy:curved="STRAIGHT_LINES"/>
  </edge>
  <edge label="177618 (pp) 119283" source="-54" target="-101">
    <att type="string" name="canonicalName" value="177618 (pp) 119283"/>
    <att type="string" name="interaction" value="pp" cy:editable="false"/>
    <graphics width="2" fill="#006600" cy:sourceArrow="0" cy:targetArrow="3" cy:sourceArrowColor="#006600" cy:targetArrowColor="#006600" cy:edgeLabelFont="Default-0-10" cy:edgeLineType="SOLID" cy:curved="STRAIGHT_LINES"/>
  </edge>
  <edge label="177618 (pp) 121606" source="-54" target="-56">
    <att type="string" name="canonicalName" value="177618 (pp) 121606"/>
    <att type="string" name="interaction" value="pp" cy:editable="false"/>
    <graphics width="2" fill="#006600" cy:sourceArrow="0" cy:targetArrow="3" cy:sourceArrowColor="#006600" cy:targetArrowColor="#006600" cy:edgeLabelFont="Default-0-10" cy:edgeLineType="SOLID" cy:curved="STRAIGHT_LINES"/>
  </edge>
  <edge label="177618 (pp) 126346" source="-54" target="-92">
    <att type="string" name="canonicalName" value="177618 (pp) 126346"/>
    <att type="string" name="interaction" value="pp" cy:editable="false"/>
    <graphics width="2" fill="#006600" cy:sourceArrow="0" cy:targetArrow="3" cy:sourceArrowColor="#006600" cy:targetArrowColor="#006600" cy:edgeLabelFont="Default-0-10" cy:edgeLineType="SOLID" cy:curved="STRAIGHT_LINES"/>
  </edge>
  <edge label="177618 (pp) 170309" source="-54" target="-12">
    <att type="string" name="canonicalName" value="177618 (pp) 170309"/>
    <att type="string" name="interaction" value="pp" cy:editable="false"/>
    <graphics width="2" fill="#006600" cy:sourceArrow="0" cy:targetArrow="3" cy:sourceArrowColor="#006600" cy:targetArrowColor="#006600" cy:edgeLabelFont="Default-0-10" cy:edgeLineType="SOLID" cy:curved="STRAIGHT_LINES"/>
  </edge>
  <edge label="184386 (pp) 119283" source="-53" target="-101">
    <att type="string" name="canonicalName" value="184386 (pp) 119283"/>
    <att type="string" name="interaction" value="pp" cy:editable="false"/>
    <graphics width="2" fill="#006600" cy:sourceArrow="0" cy:targetArrow="3" cy:sourceArrowColor="#006600" cy:targetArrowColor="#006600" cy:edgeLabelFont="Default-0-10" cy:edgeLineType="SOLID" cy:curved="STRAIGHT_LINES"/>
  </edge>
  <edge label="184386 (pp) 121606" source="-53" target="-56">
    <att type="string" name="canonicalName" value="184386 (pp) 121606"/>
    <att type="string" name="interaction" value="pp" cy:editable="false"/>
    <graphics width="2" fill="#006600" cy:sourceArrow="0" cy:targetArrow="3" cy:sourceArrowColor="#006600" cy:targetArrowColor="#006600" cy:edgeLabelFont="Default-0-10" cy:edgeLineType="SOLID" cy:curved="STRAIGHT_LINES"/>
  </edge>
  <edge label="184386 (pp) 126346" source="-53" target="-92">
    <att type="string" name="canonicalName" value="184386 (pp) 126346"/>
    <att type="string" name="interaction" value="pp" cy:editable="false"/>
    <graphics width="2" fill="#006600" cy:sourceArrow="0" cy:targetArrow="3" cy:sourceArrowColor="#006600" cy:targetArrowColor="#006600" cy:edgeLabelFont="Default-0-10" cy:edgeLineType="SOLID" cy:curved="STRAIGHT_LINES"/>
  </edge>
  <edge label="184386 (pp) 170309" source="-53" target="-12">
    <att type="string" name="canonicalName" value="184386 (pp) 170309"/>
    <att type="string" name="interaction" value="pp" cy:editable="false"/>
    <graphics width="2" fill="#006600" cy:sourceArrow="0" cy:targetArrow="3" cy:sourceArrowColor="#006600" cy:targetArrowColor="#006600" cy:edgeLabelFont="Default-0-10" cy:edgeLineType="SOLID" cy:curved="STRAIGHT_LINES"/>
  </edge>
  <edge label="193280 (pp) 119283" source="-52" target="-101">
    <att type="string" name="canonicalName" value="193280 (pp) 119283"/>
    <att type="string" name="interaction" value="pp" cy:editable="false"/>
    <graphics width="2" fill="#006600" cy:sourceArrow="0" cy:targetArrow="3" cy:sourceArrowColor="#006600" cy:targetArrowColor="#006600" cy:edgeLabelFont="Default-0-10" cy:edgeLineType="SOLID" cy:curved="STRAIGHT_LINES"/>
  </edge>
  <edge label="193280 (pp) 121606" source="-52" target="-56">
    <att type="string" name="canonicalName" value="193280 (pp) 121606"/>
    <att type="string" name="interaction" value="pp" cy:editable="false"/>
    <graphics width="2" fill="#006600" cy:sourceArrow="0" cy:targetArrow="3" cy:sourceArrowColor="#006600" cy:targetArrowColor="#006600" cy:edgeLabelFont="Default-0-10" cy:edgeLineType="SOLID" cy:curved="STRAIGHT_LINES"/>
  </edge>
  <edge label="193280 (pp) 126346" source="-52" target="-92">
    <att type="string" name="canonicalName" value="193280 (pp) 126346"/>
    <att type="string" name="interaction" value="pp" cy:editable="false"/>
    <graphics width="2" fill="#006600" cy:sourceArrow="0" cy:targetArrow="3" cy:sourceArrowColor="#006600" cy:targetArrowColor="#006600" cy:edgeLabelFont="Default-0-10" cy:edgeLineType="SOLID" cy:curved="STRAIGHT_LINES"/>
  </edge>
  <edge label="193280 (pp) 170309" source="-52" target="-12">
    <att type="string" name="canonicalName" value="193280 (pp) 170309"/>
    <att type="string" name="interaction" value="pp" cy:editable="false"/>
    <graphics width="2" fill="#006600" cy:sourceArrow="0" cy:targetArrow="3" cy:sourceArrowColor="#006600" cy:targetArrowColor="#006600" cy:edgeLabelFont="Default-0-10" cy:edgeLineType="SOLID" cy:curved="STRAIGHT_LINES"/>
  </edge>
  <edge label="193672 (pp) 119283" source="-51" target="-101">
    <att type="string" name="canonicalName" value="193672 (pp) 119283"/>
    <att type="string" name="interaction" value="pp" cy:editable="false"/>
    <graphics width="2" fill="#006600" cy:sourceArrow="0" cy:targetArrow="3" cy:sourceArrowColor="#006600" cy:targetArrowColor="#006600" cy:edgeLabelFont="Default-0-10" cy:edgeLineType="SOLID" cy:curved="STRAIGHT_LINES"/>
  </edge>
  <edge label="193672 (pp) 121606" source="-51" target="-56">
    <att type="string" name="canonicalName" value="193672 (pp) 121606"/>
    <att type="string" name="interaction" value="pp" cy:editable="false"/>
    <graphics width="2" fill="#006600" cy:sourceArrow="0" cy:targetArrow="3" cy:sourceArrowColor="#006600" cy:targetArrowColor="#006600" cy:edgeLabelFont="Default-0-10" cy:edgeLineType="SOLID" cy:curved="STRAIGHT_LINES"/>
  </edge>
  <edge label="193672 (pp) 126346" source="-51" target="-92">
    <att type="string" name="canonicalName" value="193672 (pp) 126346"/>
    <att type="string" name="interaction" value="pp" cy:editable="false"/>
    <graphics width="2" fill="#006600" cy:sourceArrow="0" cy:targetArrow="3" cy:sourceArrowColor="#006600" cy:targetArrowColor="#006600" cy:edgeLabelFont="Default-0-10" cy:edgeLineType="SOLID" cy:curved="STRAIGHT_LINES"/>
  </edge>
  <edge label="193672 (pp) 170309" source="-51" target="-12">
    <att type="string" name="canonicalName" value="193672 (pp) 170309"/>
    <att type="string" name="interaction" value="pp" cy:editable="false"/>
    <graphics width="2" fill="#006600" cy:sourceArrow="0" cy:targetArrow="3" cy:sourceArrowColor="#006600" cy:targetArrowColor="#006600" cy:edgeLabelFont="Default-0-10" cy:edgeLineType="SOLID" cy:curved="STRAIGHT_LINES"/>
  </edge>
  <edge label="120259 (pp) 120035" source="-50" target="-94">
    <att type="string" name="canonicalName" value="120259 (pp) 120035"/>
    <att type="string" name="interaction" value="pp" cy:editable="false"/>
    <graphics width="2" fill="#006600" cy:sourceArrow="0" cy:targetArrow="3" cy:sourceArrowColor="#006600" cy:targetArrowColor="#006600" cy:edgeLabelFont="Default-0-10" cy:edgeLineType="SOLID" cy:curved="STRAIGHT_LINES"/>
  </edge>
  <edge label="120259 (pp) 177573" source="-50" target="-11">
    <att type="string" name="canonicalName" value="120259 (pp) 177573"/>
    <att type="string" name="interaction" value="pp" cy:editable="false"/>
    <graphics width="2" fill="#006600" cy:sourceArrow="0" cy:targetArrow="3" cy:sourceArrowColor="#006600" cy:targetArrowColor="#006600" cy:edgeLabelFont="Default-0-10" cy:edgeLineType="SOLID" cy:curved="STRAIGHT_LINES"/>
  </edge>
  <edge label="123164 (pp) 120035" source="-49" target="-94">
    <att type="string" name="canonicalName" value="123164 (pp) 120035"/>
    <att type="string" name="interaction" value="pp" cy:editable="false"/>
    <graphics width="2" fill="#006600" cy:sourceArrow="0" cy:targetArrow="3" cy:sourceArrowColor="#006600" cy:targetArrowColor="#006600" cy:edgeLabelFont="Default-0-10" cy:edgeLineType="SOLID" cy:curved="STRAIGHT_LINES"/>
  </edge>
  <edge label="123164 (pp) 152660" source="-49" target="-9">
    <att type="string" name="canonicalName" value="123164 (pp) 152660"/>
    <att type="string" name="interaction" value="pp" cy:editable="false"/>
    <graphics width="2" fill="#006600" cy:sourceArrow="0" cy:targetArrow="3" cy:sourceArrowColor="#006600" cy:targetArrowColor="#006600" cy:edgeLabelFont="Default-0-10" cy:edgeLineType="SOLID" cy:curved="STRAIGHT_LINES"/>
  </edge>
  <edge label="123164 (pp) 160281" source="-49" target="-119">
    <att type="string" name="canonicalName" value="123164 (pp) 160281"/>
    <att type="string" name="interaction" value="pp" cy:editable="false"/>
    <graphics width="2" fill="#006600" cy:sourceArrow="0" cy:targetArrow="3" cy:sourceArrowColor="#006600" cy:targetArrowColor="#006600" cy:edgeLabelFont="Default-0-10" cy:edgeLineType="SOLID" cy:curved="STRAIGHT_LINES"/>
  </edge>
  <edge label="123164 (pp) 192634" source="-49" target="-4">
    <att type="string" name="canonicalName" value="123164 (pp) 192634"/>
    <att type="string" name="interaction" value="pp" cy:editable="false"/>
    <graphics width="2" fill="#006600" cy:sourceArrow="0" cy:targetArrow="3" cy:sourceArrowColor="#006600" cy:targetArrowColor="#006600" cy:edgeLabelFont="Default-0-10" cy:edgeLineType="SOLID" cy:curved="STRAIGHT_LINES"/>
  </edge>
  <edge label="123164 (pp) 93505" source="-49" target="-76">
    <att type="string" name="canonicalName" value="123164 (pp) 93505"/>
    <att type="string" name="interaction" value="pp" cy:editable="false"/>
    <graphics width="2" fill="#006600" cy:sourceArrow="0" cy:targetArrow="3" cy:sourceArrowColor="#006600" cy:targetArrowColor="#006600" cy:edgeLabelFont="Default-0-10" cy:edgeLineType="SOLID" cy:curved="STRAIGHT_LINES"/>
  </edge>
  <edge label="148821 (pp) 120035" source="-48" target="-94">
    <att type="string" name="canonicalName" value="148821 (pp) 120035"/>
    <att type="string" name="interaction" value="pp" cy:editable="false"/>
    <graphics width="2" fill="#006600" cy:sourceArrow="0" cy:targetArrow="3" cy:sourceArrowColor="#006600" cy:targetArrowColor="#006600" cy:edgeLabelFont="Default-0-10" cy:edgeLineType="SOLID" cy:curved="STRAIGHT_LINES"/>
  </edge>
  <edge label="148821 (pp) 152660" source="-48" target="-9">
    <att type="string" name="canonicalName" value="148821 (pp) 152660"/>
    <att type="string" name="interaction" value="pp" cy:editable="false"/>
    <graphics width="2" fill="#006600" cy:sourceArrow="0" cy:targetArrow="3" cy:sourceArrowColor="#006600" cy:targetArrowColor="#006600" cy:edgeLabelFont="Default-0-10" cy:edgeLineType="SOLID" cy:curved="STRAIGHT_LINES"/>
  </edge>
  <edge label="148821 (pp) 160281" source="-48" target="-119">
    <att type="string" name="canonicalName" value="148821 (pp) 160281"/>
    <att type="string" name="interaction" value="pp" cy:editable="false"/>
    <graphics width="2" fill="#006600" cy:sourceArrow="0" cy:targetArrow="3" cy:sourceArrowColor="#006600" cy:targetArrowColor="#006600" cy:edgeLabelFont="Default-0-10" cy:edgeLineType="SOLID" cy:curved="STRAIGHT_LINES"/>
  </edge>
  <edge label="148821 (pp) 192634" source="-48" target="-4">
    <att type="string" name="canonicalName" value="148821 (pp) 192634"/>
    <att type="string" name="interaction" value="pp" cy:editable="false"/>
    <graphics width="2" fill="#006600" cy:sourceArrow="0" cy:targetArrow="3" cy:sourceArrowColor="#006600" cy:targetArrowColor="#006600" cy:edgeLabelFont="Default-0-10" cy:edgeLineType="SOLID" cy:curved="STRAIGHT_LINES"/>
  </edge>
  <edge label="148821 (pp) 93505" source="-48" target="-76">
    <att type="string" name="canonicalName" value="148821 (pp) 93505"/>
    <att type="string" name="interaction" value="pp" cy:editable="false"/>
    <graphics width="2" fill="#006600" cy:sourceArrow="0" cy:targetArrow="3" cy:sourceArrowColor="#006600" cy:targetArrowColor="#006600" cy:edgeLabelFont="Default-0-10" cy:edgeLineType="SOLID" cy:curved="STRAIGHT_LINES"/>
  </edge>
  <edge label="151215 (pp) 120035" source="-47" target="-94">
    <att type="string" name="canonicalName" value="151215 (pp) 120035"/>
    <att type="string" name="interaction" value="pp" cy:editable="false"/>
    <graphics width="2" fill="#006600" cy:sourceArrow="0" cy:targetArrow="3" cy:sourceArrowColor="#006600" cy:targetArrowColor="#006600" cy:edgeLabelFont="Default-0-10" cy:edgeLineType="SOLID" cy:curved="STRAIGHT_LINES"/>
  </edge>
  <edge label="151215 (pp) 152660" source="-47" target="-9">
    <att type="string" name="canonicalName" value="151215 (pp) 152660"/>
    <att type="string" name="interaction" value="pp" cy:editable="false"/>
    <graphics width="2" fill="#006600" cy:sourceArrow="0" cy:targetArrow="3" cy:sourceArrowColor="#006600" cy:targetArrowColor="#006600" cy:edgeLabelFont="Default-0-10" cy:edgeLineType="SOLID" cy:curved="STRAIGHT_LINES"/>
  </edge>
  <edge label="151215 (pp) 160281" source="-47" target="-119">
    <att type="string" name="canonicalName" value="151215 (pp) 160281"/>
    <att type="string" name="interaction" value="pp" cy:editable="false"/>
    <graphics width="2" fill="#006600" cy:sourceArrow="0" cy:targetArrow="3" cy:sourceArrowColor="#006600" cy:targetArrowColor="#006600" cy:edgeLabelFont="Default-0-10" cy:edgeLineType="SOLID" cy:curved="STRAIGHT_LINES"/>
  </edge>
  <edge label="151215 (pp) 192634" source="-47" target="-4">
    <att type="string" name="canonicalName" value="151215 (pp) 192634"/>
    <att type="string" name="interaction" value="pp" cy:editable="false"/>
    <graphics width="2" fill="#006600" cy:sourceArrow="0" cy:targetArrow="3" cy:sourceArrowColor="#006600" cy:targetArrowColor="#006600" cy:edgeLabelFont="Default-0-10" cy:edgeLineType="SOLID" cy:curved="STRAIGHT_LINES"/>
  </edge>
  <edge label="151215 (pp) 93505" source="-47" target="-76">
    <att type="string" name="canonicalName" value="151215 (pp) 93505"/>
    <att type="string" name="interaction" value="pp" cy:editable="false"/>
    <graphics width="2" fill="#006600" cy:sourceArrow="0" cy:targetArrow="3" cy:sourceArrowColor="#006600" cy:targetArrowColor="#006600" cy:edgeLabelFont="Default-0-10" cy:edgeLineType="SOLID" cy:curved="STRAIGHT_LINES"/>
  </edge>
  <edge label="169967 (pp) 120035" source="-46" target="-94">
    <att type="string" name="canonicalName" value="169967 (pp) 120035"/>
    <att type="string" name="interaction" value="pp" cy:editable="false"/>
    <graphics width="2" fill="#006600" cy:sourceArrow="0" cy:targetArrow="3" cy:sourceArrowColor="#006600" cy:targetArrowColor="#006600" cy:edgeLabelFont="Default-0-10" cy:edgeLineType="SOLID" cy:curved="STRAIGHT_LINES"/>
  </edge>
  <edge label="169967 (pp) 152660" source="-46" target="-9">
    <att type="string" name="canonicalName" value="169967 (pp) 152660"/>
    <att type="string" name="interaction" value="pp" cy:editable="false"/>
    <graphics width="2" fill="#006600" cy:sourceArrow="0" cy:targetArrow="3" cy:sourceArrowColor="#006600" cy:targetArrowColor="#006600" cy:edgeLabelFont="Default-0-10" cy:edgeLineType="SOLID" cy:curved="STRAIGHT_LINES"/>
  </edge>
  <edge label="169967 (pp) 160281" source="-46" target="-119">
    <att type="string" name="canonicalName" value="169967 (pp) 160281"/>
    <att type="string" name="interaction" value="pp" cy:editable="false"/>
    <graphics width="2" fill="#006600" cy:sourceArrow="0" cy:targetArrow="3" cy:sourceArrowColor="#006600" cy:targetArrowColor="#006600" cy:edgeLabelFont="Default-0-10" cy:edgeLineType="SOLID" cy:curved="STRAIGHT_LINES"/>
  </edge>
  <edge label="169967 (pp) 192634" source="-46" target="-4">
    <att type="string" name="canonicalName" value="169967 (pp) 192634"/>
    <att type="string" name="interaction" value="pp" cy:editable="false"/>
    <graphics width="2" fill="#006600" cy:sourceArrow="0" cy:targetArrow="3" cy:sourceArrowColor="#006600" cy:targetArrowColor="#006600" cy:edgeLabelFont="Default-0-10" cy:edgeLineType="SOLID" cy:curved="STRAIGHT_LINES"/>
  </edge>
  <edge label="169967 (pp) 93505" source="-46" target="-76">
    <att type="string" name="canonicalName" value="169967 (pp) 93505"/>
    <att type="string" name="interaction" value="pp" cy:editable="false"/>
    <graphics width="2" fill="#006600" cy:sourceArrow="0" cy:targetArrow="3" cy:sourceArrowColor="#006600" cy:targetArrowColor="#006600" cy:edgeLabelFont="Default-0-10" cy:edgeLineType="SOLID" cy:curved="STRAIGHT_LINES"/>
  </edge>
  <edge label="170879 (pp) 120035" source="-45" target="-94">
    <att type="string" name="canonicalName" value="170879 (pp) 120035"/>
    <att type="string" name="interaction" value="pp" cy:editable="false"/>
    <graphics width="2" fill="#006600" cy:sourceArrow="0" cy:targetArrow="3" cy:sourceArrowColor="#006600" cy:targetArrowColor="#006600" cy:edgeLabelFont="Default-0-10" cy:edgeLineType="SOLID" cy:curved="STRAIGHT_LINES"/>
  </edge>
  <edge label="170879 (pp) 152660" source="-45" target="-9">
    <att type="string" name="canonicalName" value="170879 (pp) 152660"/>
    <att type="string" name="interaction" value="pp" cy:editable="false"/>
    <graphics width="2" fill="#006600" cy:sourceArrow="0" cy:targetArrow="3" cy:sourceArrowColor="#006600" cy:targetArrowColor="#006600" cy:edgeLabelFont="Default-0-10" cy:edgeLineType="SOLID" cy:curved="STRAIGHT_LINES"/>
  </edge>
  <edge label="170879 (pp) 160281" source="-45" target="-119">
    <att type="string" name="canonicalName" value="170879 (pp) 160281"/>
    <att type="string" name="interaction" value="pp" cy:editable="false"/>
    <graphics width="2" fill="#006600" cy:sourceArrow="0" cy:targetArrow="3" cy:sourceArrowColor="#006600" cy:targetArrowColor="#006600" cy:edgeLabelFont="Default-0-10" cy:edgeLineType="SOLID" cy:curved="STRAIGHT_LINES"/>
  </edge>
  <edge label="170879 (pp) 192634" source="-45" target="-4">
    <att type="string" name="canonicalName" value="170879 (pp) 192634"/>
    <att type="string" name="interaction" value="pp" cy:editable="false"/>
    <graphics width="2" fill="#006600" cy:sourceArrow="0" cy:targetArrow="3" cy:sourceArrowColor="#006600" cy:targetArrowColor="#006600" cy:edgeLabelFont="Default-0-10" cy:edgeLineType="SOLID" cy:curved="STRAIGHT_LINES"/>
  </edge>
  <edge label="170879 (pp) 93505" source="-45" target="-76">
    <att type="string" name="canonicalName" value="170879 (pp) 93505"/>
    <att type="string" name="interaction" value="pp" cy:editable="false"/>
    <graphics width="2" fill="#006600" cy:sourceArrow="0" cy:targetArrow="3" cy:sourceArrowColor="#006600" cy:targetArrowColor="#006600" cy:edgeLabelFont="Default-0-10" cy:edgeLineType="SOLID" cy:curved="STRAIGHT_LINES"/>
  </edge>
  <edge label="180819 (pp) 120035" source="-44" target="-94">
    <att type="string" name="canonicalName" value="180819 (pp) 120035"/>
    <att type="string" name="interaction" value="pp" cy:editable="false"/>
    <graphics width="2" fill="#006600" cy:sourceArrow="0" cy:targetArrow="3" cy:sourceArrowColor="#006600" cy:targetArrowColor="#006600" cy:edgeLabelFont="Default-0-10" cy:edgeLineType="SOLID" cy:curved="STRAIGHT_LINES"/>
  </edge>
  <edge label="180819 (pp) 152660" source="-44" target="-9">
    <att type="string" name="canonicalName" value="180819 (pp) 152660"/>
    <att type="string" name="interaction" value="pp" cy:editable="false"/>
    <graphics width="2" fill="#006600" cy:sourceArrow="0" cy:targetArrow="3" cy:sourceArrowColor="#006600" cy:targetArrowColor="#006600" cy:edgeLabelFont="Default-0-10" cy:edgeLineType="SOLID" cy:curved="STRAIGHT_LINES"/>
  </edge>
  <edge label="180819 (pp) 160281" source="-44" target="-119">
    <att type="string" name="canonicalName" value="180819 (pp) 160281"/>
    <att type="string" name="interaction" value="pp" cy:editable="false"/>
    <graphics width="2" fill="#006600" cy:sourceArrow="0" cy:targetArrow="3" cy:sourceArrowColor="#006600" cy:targetArrowColor="#006600" cy:edgeLabelFont="Default-0-10" cy:edgeLineType="SOLID" cy:curved="STRAIGHT_LINES"/>
  </edge>
  <edge label="180819 (pp) 192634" source="-44" target="-4">
    <att type="string" name="canonicalName" value="180819 (pp) 192634"/>
    <att type="string" name="interaction" value="pp" cy:editable="false"/>
    <graphics width="2" fill="#006600" cy:sourceArrow="0" cy:targetArrow="3" cy:sourceArrowColor="#006600" cy:targetArrowColor="#006600" cy:edgeLabelFont="Default-0-10" cy:edgeLineType="SOLID" cy:curved="STRAIGHT_LINES"/>
  </edge>
  <edge label="180819 (pp) 93505" source="-44" target="-76">
    <att type="string" name="canonicalName" value="180819 (pp) 93505"/>
    <att type="string" name="interaction" value="pp" cy:editable="false"/>
    <graphics width="2" fill="#006600" cy:sourceArrow="0" cy:targetArrow="3" cy:sourceArrowColor="#006600" cy:targetArrowColor="#006600" cy:edgeLabelFont="Default-0-10" cy:edgeLineType="SOLID" cy:curved="STRAIGHT_LINES"/>
  </edge>
  <edge label="184359 (pp) 120035" source="-43" target="-94">
    <att type="string" name="canonicalName" value="184359 (pp) 120035"/>
    <att type="string" name="interaction" value="pp" cy:editable="false"/>
    <graphics width="2" fill="#006600" cy:sourceArrow="0" cy:targetArrow="3" cy:sourceArrowColor="#006600" cy:targetArrowColor="#006600" cy:edgeLabelFont="Default-0-10" cy:edgeLineType="SOLID" cy:curved="STRAIGHT_LINES"/>
  </edge>
  <edge label="184359 (pp) 152660" source="-43" target="-9">
    <att type="string" name="canonicalName" value="184359 (pp) 152660"/>
    <att type="string" name="interaction" value="pp" cy:editable="false"/>
    <graphics width="2" fill="#006600" cy:sourceArrow="0" cy:targetArrow="3" cy:sourceArrowColor="#006600" cy:targetArrowColor="#006600" cy:edgeLabelFont="Default-0-10" cy:edgeLineType="SOLID" cy:curved="STRAIGHT_LINES"/>
  </edge>
  <edge label="184359 (pp) 160281" source="-43" target="-119">
    <att type="string" name="canonicalName" value="184359 (pp) 160281"/>
    <att type="string" name="interaction" value="pp" cy:editable="false"/>
    <graphics width="2" fill="#006600" cy:sourceArrow="0" cy:targetArrow="3" cy:sourceArrowColor="#006600" cy:targetArrowColor="#006600" cy:edgeLabelFont="Default-0-10" cy:edgeLineType="SOLID" cy:curved="STRAIGHT_LINES"/>
  </edge>
  <edge label="184359 (pp) 192634" source="-43" target="-4">
    <att type="string" name="canonicalName" value="184359 (pp) 192634"/>
    <att type="string" name="interaction" value="pp" cy:editable="false"/>
    <graphics width="2" fill="#006600" cy:sourceArrow="0" cy:targetArrow="3" cy:sourceArrowColor="#006600" cy:targetArrowColor="#006600" cy:edgeLabelFont="Default-0-10" cy:edgeLineType="SOLID" cy:curved="STRAIGHT_LINES"/>
  </edge>
  <edge label="184359 (pp) 93505" source="-43" target="-76">
    <att type="string" name="canonicalName" value="184359 (pp) 93505"/>
    <att type="string" name="interaction" value="pp" cy:editable="false"/>
    <graphics width="2" fill="#006600" cy:sourceArrow="0" cy:targetArrow="3" cy:sourceArrowColor="#006600" cy:targetArrowColor="#006600" cy:edgeLabelFont="Default-0-10" cy:edgeLineType="SOLID" cy:curved="STRAIGHT_LINES"/>
  </edge>
  <edge label="195154 (pp) 120035" source="-42" target="-94">
    <att type="string" name="canonicalName" value="195154 (pp) 120035"/>
    <att type="string" name="interaction" value="pp" cy:editable="false"/>
    <graphics width="2" fill="#006600" cy:sourceArrow="0" cy:targetArrow="3" cy:sourceArrowColor="#006600" cy:targetArrowColor="#006600" cy:edgeLabelFont="Default-0-10" cy:edgeLineType="SOLID" cy:curved="STRAIGHT_LINES"/>
  </edge>
  <edge label="195154 (pp) 152660" source="-42" target="-9">
    <att type="string" name="canonicalName" value="195154 (pp) 152660"/>
    <att type="string" name="interaction" value="pp" cy:editable="false"/>
    <graphics width="2" fill="#006600" cy:sourceArrow="0" cy:targetArrow="3" cy:sourceArrowColor="#006600" cy:targetArrowColor="#006600" cy:edgeLabelFont="Default-0-10" cy:edgeLineType="SOLID" cy:curved="STRAIGHT_LINES"/>
  </edge>
  <edge label="195154 (pp) 160281" source="-42" target="-119">
    <att type="string" name="canonicalName" value="195154 (pp) 160281"/>
    <att type="string" name="interaction" value="pp" cy:editable="false"/>
    <graphics width="2" fill="#006600" cy:sourceArrow="0" cy:targetArrow="3" cy:sourceArrowColor="#006600" cy:targetArrowColor="#006600" cy:edgeLabelFont="Default-0-10" cy:edgeLineType="SOLID" cy:curved="STRAIGHT_LINES"/>
  </edge>
  <edge label="195154 (pp) 192634" source="-42" target="-4">
    <att type="string" name="canonicalName" value="195154 (pp) 192634"/>
    <att type="string" name="interaction" value="pp" cy:editable="false"/>
    <graphics width="2" fill="#006600" cy:sourceArrow="0" cy:targetArrow="3" cy:sourceArrowColor="#006600" cy:targetArrowColor="#006600" cy:edgeLabelFont="Default-0-10" cy:edgeLineType="SOLID" cy:curved="STRAIGHT_LINES"/>
  </edge>
  <edge label="195154 (pp) 93505" source="-42" target="-76">
    <att type="string" name="canonicalName" value="195154 (pp) 93505"/>
    <att type="string" name="interaction" value="pp" cy:editable="false"/>
    <graphics width="2" fill="#006600" cy:sourceArrow="0" cy:targetArrow="3" cy:sourceArrowColor="#006600" cy:targetArrowColor="#006600" cy:edgeLabelFont="Default-0-10" cy:edgeLineType="SOLID" cy:curved="STRAIGHT_LINES"/>
  </edge>
  <edge label="195891 (pp) 120035" source="-41" target="-94">
    <att type="string" name="canonicalName" value="195891 (pp) 120035"/>
    <att type="string" name="interaction" value="pp" cy:editable="false"/>
    <graphics width="2" fill="#006600" cy:sourceArrow="0" cy:targetArrow="3" cy:sourceArrowColor="#006600" cy:targetArrowColor="#006600" cy:edgeLabelFont="Default-0-10" cy:edgeLineType="SOLID" cy:curved="STRAIGHT_LINES"/>
  </edge>
  <edge label="195891 (pp) 152660" source="-41" target="-9">
    <att type="string" name="canonicalName" value="195891 (pp) 152660"/>
    <att type="string" name="interaction" value="pp" cy:editable="false"/>
    <graphics width="2" fill="#006600" cy:sourceArrow="0" cy:targetArrow="3" cy:sourceArrowColor="#006600" cy:targetArrowColor="#006600" cy:edgeLabelFont="Default-0-10" cy:edgeLineType="SOLID" cy:curved="STRAIGHT_LINES"/>
  </edge>
  <edge label="195891 (pp) 160281" source="-41" target="-119">
    <att type="string" name="canonicalName" value="195891 (pp) 160281"/>
    <att type="string" name="interaction" value="pp" cy:editable="false"/>
    <graphics width="2" fill="#006600" cy:sourceArrow="0" cy:targetArrow="3" cy:sourceArrowColor="#006600" cy:targetArrowColor="#006600" cy:edgeLabelFont="Default-0-10" cy:edgeLineType="SOLID" cy:curved="STRAIGHT_LINES"/>
  </edge>
  <edge label="195891 (pp) 192634" source="-41" target="-4">
    <att type="string" name="canonicalName" value="195891 (pp) 192634"/>
    <att type="string" name="interaction" value="pp" cy:editable="false"/>
    <graphics width="2" fill="#006600" cy:sourceArrow="0" cy:targetArrow="3" cy:sourceArrowColor="#006600" cy:targetArrowColor="#006600" cy:edgeLabelFont="Default-0-10" cy:edgeLineType="SOLID" cy:curved="STRAIGHT_LINES"/>
  </edge>
  <edge label="195891 (pp) 93505" source="-41" target="-76">
    <att type="string" name="canonicalName" value="195891 (pp) 93505"/>
    <att type="string" name="interaction" value="pp" cy:editable="false"/>
    <graphics width="2" fill="#006600" cy:sourceArrow="0" cy:targetArrow="3" cy:sourceArrowColor="#006600" cy:targetArrowColor="#006600" cy:edgeLabelFont="Default-0-10" cy:edgeLineType="SOLID" cy:curved="STRAIGHT_LINES"/>
  </edge>
  <edge label="106655 (pp) 121606" source="-40" target="-56">
    <att type="string" name="canonicalName" value="106655 (pp) 121606"/>
    <att type="string" name="interaction" value="pp" cy:editable="false"/>
    <graphics width="2" fill="#006600" cy:sourceArrow="0" cy:targetArrow="3" cy:sourceArrowColor="#006600" cy:targetArrowColor="#006600" cy:edgeLabelFont="Default-0-10" cy:edgeLineType="SOLID" cy:curved="STRAIGHT_LINES"/>
  </edge>
  <edge label="106655 (pp) 152660" source="-40" target="-9">
    <att type="string" name="canonicalName" value="106655 (pp) 152660"/>
    <att type="string" name="interaction" value="pp" cy:editable="false"/>
    <graphics width="2" fill="#006600" cy:sourceArrow="0" cy:targetArrow="3" cy:sourceArrowColor="#006600" cy:targetArrowColor="#006600" cy:edgeLabelFont="Default-0-10" cy:edgeLineType="SOLID" cy:curved="STRAIGHT_LINES"/>
  </edge>
  <edge label="106655 (pp) 187405" source="-40" target="-105">
    <att type="string" name="canonicalName" value="106655 (pp) 187405"/>
    <att type="string" name="interaction" value="pp" cy:editable="false"/>
    <graphics width="2" fill="#006600" cy:sourceArrow="0" cy:targetArrow="3" cy:sourceArrowColor="#006600" cy:targetArrowColor="#006600" cy:edgeLabelFont="Default-0-10" cy:edgeLineType="SOLID" cy:curved="STRAIGHT_LINES"/>
  </edge>
  <edge label="106655 (pp) 191829" source="-40" target="-64">
    <att type="string" name="canonicalName" value="106655 (pp) 191829"/>
    <att type="string" name="interaction" value="pp" cy:editable="false"/>
    <graphics width="2" fill="#006600" cy:sourceArrow="0" cy:targetArrow="3" cy:sourceArrowColor="#006600" cy:targetArrowColor="#006600" cy:edgeLabelFont="Default-0-10" cy:edgeLineType="SOLID" cy:curved="STRAIGHT_LINES"/>
  </edge>
  <edge label="106655 (pp) 192634" source="-40" target="-4">
    <att type="string" name="canonicalName" value="106655 (pp) 192634"/>
    <att type="string" name="interaction" value="pp" cy:editable="false"/>
    <graphics width="2" fill="#006600" cy:sourceArrow="0" cy:targetArrow="3" cy:sourceArrowColor="#006600" cy:targetArrowColor="#006600" cy:edgeLabelFont="Default-0-10" cy:edgeLineType="SOLID" cy:curved="STRAIGHT_LINES"/>
  </edge>
  <edge label="106655 (pp) 194168" source="-40" target="-114">
    <att type="string" name="canonicalName" value="106655 (pp) 194168"/>
    <att type="string" name="interaction" value="pp" cy:editable="false"/>
    <graphics width="2" fill="#006600" cy:sourceArrow="0" cy:targetArrow="3" cy:sourceArrowColor="#006600" cy:targetArrowColor="#006600" cy:edgeLabelFont="Default-0-10" cy:edgeLineType="SOLID" cy:curved="STRAIGHT_LINES"/>
  </edge>
  <edge label="106655 (pp) 6783" source="-40" target="-95">
    <att type="string" name="canonicalName" value="106655 (pp) 6783"/>
    <att type="string" name="interaction" value="pp" cy:editable="false"/>
    <graphics width="2" fill="#006600" cy:sourceArrow="0" cy:targetArrow="3" cy:sourceArrowColor="#006600" cy:targetArrowColor="#006600" cy:edgeLabelFont="Default-0-10" cy:edgeLineType="SOLID" cy:curved="STRAIGHT_LINES"/>
  </edge>
  <edge label="106655 (pp) 93505" source="-40" target="-76">
    <att type="string" name="canonicalName" value="106655 (pp) 93505"/>
    <att type="string" name="interaction" value="pp" cy:editable="false"/>
    <graphics width="2" fill="#006600" cy:sourceArrow="0" cy:targetArrow="3" cy:sourceArrowColor="#006600" cy:targetArrowColor="#006600" cy:edgeLabelFont="Default-0-10" cy:edgeLineType="SOLID" cy:curved="STRAIGHT_LINES"/>
  </edge>
  <edge label="107982 (pp) 121606" source="-39" target="-56">
    <att type="string" name="canonicalName" value="107982 (pp) 121606"/>
    <att type="string" name="interaction" value="pp" cy:editable="false"/>
    <graphics width="2" fill="#006600" cy:sourceArrow="0" cy:targetArrow="3" cy:sourceArrowColor="#006600" cy:targetArrowColor="#006600" cy:edgeLabelFont="Default-0-10" cy:edgeLineType="SOLID" cy:curved="STRAIGHT_LINES"/>
  </edge>
  <edge label="107982 (pp) 152660" source="-39" target="-9">
    <att type="string" name="canonicalName" value="107982 (pp) 152660"/>
    <att type="string" name="interaction" value="pp" cy:editable="false"/>
    <graphics width="2" fill="#006600" cy:sourceArrow="0" cy:targetArrow="3" cy:sourceArrowColor="#006600" cy:targetArrowColor="#006600" cy:edgeLabelFont="Default-0-10" cy:edgeLineType="SOLID" cy:curved="STRAIGHT_LINES"/>
  </edge>
  <edge label="107982 (pp) 187405" source="-39" target="-105">
    <att type="string" name="canonicalName" value="107982 (pp) 187405"/>
    <att type="string" name="interaction" value="pp" cy:editable="false"/>
    <graphics width="2" fill="#006600" cy:sourceArrow="0" cy:targetArrow="3" cy:sourceArrowColor="#006600" cy:targetArrowColor="#006600" cy:edgeLabelFont="Default-0-10" cy:edgeLineType="SOLID" cy:curved="STRAIGHT_LINES"/>
  </edge>
  <edge label="107982 (pp) 191829" source="-39" target="-64">
    <att type="string" name="canonicalName" value="107982 (pp) 191829"/>
    <att type="string" name="interaction" value="pp" cy:editable="false"/>
    <graphics width="2" fill="#006600" cy:sourceArrow="0" cy:targetArrow="3" cy:sourceArrowColor="#006600" cy:targetArrowColor="#006600" cy:edgeLabelFont="Default-0-10" cy:edgeLineType="SOLID" cy:curved="STRAIGHT_LINES"/>
  </edge>
  <edge label="107982 (pp) 192634" source="-39" target="-4">
    <att type="string" name="canonicalName" value="107982 (pp) 192634"/>
    <att type="string" name="interaction" value="pp" cy:editable="false"/>
    <graphics width="2" fill="#006600" cy:sourceArrow="0" cy:targetArrow="3" cy:sourceArrowColor="#006600" cy:targetArrowColor="#006600" cy:edgeLabelFont="Default-0-10" cy:edgeLineType="SOLID" cy:curved="STRAIGHT_LINES"/>
  </edge>
  <edge label="107982 (pp) 194168" source="-39" target="-114">
    <att type="string" name="canonicalName" value="107982 (pp) 194168"/>
    <att type="string" name="interaction" value="pp" cy:editable="false"/>
    <graphics width="2" fill="#006600" cy:sourceArrow="0" cy:targetArrow="3" cy:sourceArrowColor="#006600" cy:targetArrowColor="#006600" cy:edgeLabelFont="Default-0-10" cy:edgeLineType="SOLID" cy:curved="STRAIGHT_LINES"/>
  </edge>
  <edge label="107982 (pp) 6783" source="-39" target="-95">
    <att type="string" name="canonicalName" value="107982 (pp) 6783"/>
    <att type="string" name="interaction" value="pp" cy:editable="false"/>
    <graphics width="2" fill="#006600" cy:sourceArrow="0" cy:targetArrow="3" cy:sourceArrowColor="#006600" cy:targetArrowColor="#006600" cy:edgeLabelFont="Default-0-10" cy:edgeLineType="SOLID" cy:curved="STRAIGHT_LINES"/>
  </edge>
  <edge label="107982 (pp) 93505" source="-39" target="-76">
    <att type="string" name="canonicalName" value="107982 (pp) 93505"/>
    <att type="string" name="interaction" value="pp" cy:editable="false"/>
    <graphics width="2" fill="#006600" cy:sourceArrow="0" cy:targetArrow="3" cy:sourceArrowColor="#006600" cy:targetArrowColor="#006600" cy:edgeLabelFont="Default-0-10" cy:edgeLineType="SOLID" cy:curved="STRAIGHT_LINES"/>
  </edge>
  <edge label="116834 (pp) 121606" source="-38" target="-56">
    <att type="string" name="canonicalName" value="116834 (pp) 121606"/>
    <att type="string" name="interaction" value="pp" cy:editable="false"/>
    <graphics width="2" fill="#006600" cy:sourceArrow="0" cy:targetArrow="3" cy:sourceArrowColor="#006600" cy:targetArrowColor="#006600" cy:edgeLabelFont="Default-0-10" cy:edgeLineType="SOLID" cy:curved="STRAIGHT_LINES"/>
  </edge>
  <edge label="116834 (pp) 152660" source="-38" target="-9">
    <att type="string" name="canonicalName" value="116834 (pp) 152660"/>
    <att type="string" name="interaction" value="pp" cy:editable="false"/>
    <graphics width="2" fill="#006600" cy:sourceArrow="0" cy:targetArrow="3" cy:sourceArrowColor="#006600" cy:targetArrowColor="#006600" cy:edgeLabelFont="Default-0-10" cy:edgeLineType="SOLID" cy:curved="STRAIGHT_LINES"/>
  </edge>
  <edge label="116834 (pp) 187405" source="-38" target="-105">
    <att type="string" name="canonicalName" value="116834 (pp) 187405"/>
    <att type="string" name="interaction" value="pp" cy:editable="false"/>
    <graphics width="2" fill="#006600" cy:sourceArrow="0" cy:targetArrow="3" cy:sourceArrowColor="#006600" cy:targetArrowColor="#006600" cy:edgeLabelFont="Default-0-10" cy:edgeLineType="SOLID" cy:curved="STRAIGHT_LINES"/>
  </edge>
  <edge label="116834 (pp) 191829" source="-38" target="-64">
    <att type="string" name="canonicalName" value="116834 (pp) 191829"/>
    <att type="string" name="interaction" value="pp" cy:editable="false"/>
    <graphics width="2" fill="#006600" cy:sourceArrow="0" cy:targetArrow="3" cy:sourceArrowColor="#006600" cy:targetArrowColor="#006600" cy:edgeLabelFont="Default-0-10" cy:edgeLineType="SOLID" cy:curved="STRAIGHT_LINES"/>
  </edge>
  <edge label="116834 (pp) 192634" source="-38" target="-4">
    <att type="string" name="canonicalName" value="116834 (pp) 192634"/>
    <att type="string" name="interaction" value="pp" cy:editable="false"/>
    <graphics width="2" fill="#006600" cy:sourceArrow="0" cy:targetArrow="3" cy:sourceArrowColor="#006600" cy:targetArrowColor="#006600" cy:edgeLabelFont="Default-0-10" cy:edgeLineType="SOLID" cy:curved="STRAIGHT_LINES"/>
  </edge>
  <edge label="116834 (pp) 194168" source="-38" target="-114">
    <att type="string" name="canonicalName" value="116834 (pp) 194168"/>
    <att type="string" name="interaction" value="pp" cy:editable="false"/>
    <graphics width="2" fill="#006600" cy:sourceArrow="0" cy:targetArrow="3" cy:sourceArrowColor="#006600" cy:targetArrowColor="#006600" cy:edgeLabelFont="Default-0-10" cy:edgeLineType="SOLID" cy:curved="STRAIGHT_LINES"/>
  </edge>
  <edge label="116834 (pp) 6783" source="-38" target="-95">
    <att type="string" name="canonicalName" value="116834 (pp) 6783"/>
    <att type="string" name="interaction" value="pp" cy:editable="false"/>
    <graphics width="2" fill="#006600" cy:sourceArrow="0" cy:targetArrow="3" cy:sourceArrowColor="#006600" cy:targetArrowColor="#006600" cy:edgeLabelFont="Default-0-10" cy:edgeLineType="SOLID" cy:curved="STRAIGHT_LINES"/>
  </edge>
  <edge label="116834 (pp) 93505" source="-38" target="-76">
    <att type="string" name="canonicalName" value="116834 (pp) 93505"/>
    <att type="string" name="interaction" value="pp" cy:editable="false"/>
    <graphics width="2" fill="#006600" cy:sourceArrow="0" cy:targetArrow="3" cy:sourceArrowColor="#006600" cy:targetArrowColor="#006600" cy:edgeLabelFont="Default-0-10" cy:edgeLineType="SOLID" cy:curved="STRAIGHT_LINES"/>
  </edge>
  <edge label="126810 (pp) 121606" source="-37" target="-56">
    <att type="string" name="canonicalName" value="126810 (pp) 121606"/>
    <att type="string" name="interaction" value="pp" cy:editable="false"/>
    <graphics width="2" fill="#006600" cy:sourceArrow="0" cy:targetArrow="3" cy:sourceArrowColor="#006600" cy:targetArrowColor="#006600" cy:edgeLabelFont="Default-0-10" cy:edgeLineType="SOLID" cy:curved="STRAIGHT_LINES"/>
  </edge>
  <edge label="126810 (pp) 53522" source="-37" target="-2">
    <att type="string" name="canonicalName" value="126810 (pp) 53522"/>
    <att type="string" name="interaction" value="pp" cy:editable="false"/>
    <graphics width="2" fill="#006600" cy:sourceArrow="0" cy:targetArrow="3" cy:sourceArrowColor="#006600" cy:targetArrowColor="#006600" cy:edgeLabelFont="Default-0-10" cy:edgeLineType="SOLID" cy:curved="STRAIGHT_LINES"/>
  </edge>
  <edge label="127044 (pp) 121606" source="-36" target="-56">
    <att type="string" name="canonicalName" value="127044 (pp) 121606"/>
    <att type="string" name="interaction" value="pp" cy:editable="false"/>
    <graphics width="2" fill="#006600" cy:sourceArrow="0" cy:targetArrow="3" cy:sourceArrowColor="#006600" cy:targetArrowColor="#006600" cy:edgeLabelFont="Default-0-10" cy:edgeLineType="SOLID" cy:curved="STRAIGHT_LINES"/>
  </edge>
  <edge label="127044 (pp) 152660" source="-36" target="-9">
    <att type="string" name="canonicalName" value="127044 (pp) 152660"/>
    <att type="string" name="interaction" value="pp" cy:editable="false"/>
    <graphics width="2" fill="#006600" cy:sourceArrow="0" cy:targetArrow="3" cy:sourceArrowColor="#006600" cy:targetArrowColor="#006600" cy:edgeLabelFont="Default-0-10" cy:edgeLineType="SOLID" cy:curved="STRAIGHT_LINES"/>
  </edge>
  <edge label="127044 (pp) 187405" source="-36" target="-105">
    <att type="string" name="canonicalName" value="127044 (pp) 187405"/>
    <att type="string" name="interaction" value="pp" cy:editable="false"/>
    <graphics width="2" fill="#006600" cy:sourceArrow="0" cy:targetArrow="3" cy:sourceArrowColor="#006600" cy:targetArrowColor="#006600" cy:edgeLabelFont="Default-0-10" cy:edgeLineType="SOLID" cy:curved="STRAIGHT_LINES"/>
  </edge>
  <edge label="127044 (pp) 191829" source="-36" target="-64">
    <att type="string" name="canonicalName" value="127044 (pp) 191829"/>
    <att type="string" name="interaction" value="pp" cy:editable="false"/>
    <graphics width="2" fill="#006600" cy:sourceArrow="0" cy:targetArrow="3" cy:sourceArrowColor="#006600" cy:targetArrowColor="#006600" cy:edgeLabelFont="Default-0-10" cy:edgeLineType="SOLID" cy:curved="STRAIGHT_LINES"/>
  </edge>
  <edge label="127044 (pp) 192634" source="-36" target="-4">
    <att type="string" name="canonicalName" value="127044 (pp) 192634"/>
    <att type="string" name="interaction" value="pp" cy:editable="false"/>
    <graphics width="2" fill="#006600" cy:sourceArrow="0" cy:targetArrow="3" cy:sourceArrowColor="#006600" cy:targetArrowColor="#006600" cy:edgeLabelFont="Default-0-10" cy:edgeLineType="SOLID" cy:curved="STRAIGHT_LINES"/>
  </edge>
  <edge label="127044 (pp) 194168" source="-36" target="-114">
    <att type="string" name="canonicalName" value="127044 (pp) 194168"/>
    <att type="string" name="interaction" value="pp" cy:editable="false"/>
    <graphics width="2" fill="#006600" cy:sourceArrow="0" cy:targetArrow="3" cy:sourceArrowColor="#006600" cy:targetArrowColor="#006600" cy:edgeLabelFont="Default-0-10" cy:edgeLineType="SOLID" cy:curved="STRAIGHT_LINES"/>
  </edge>
  <edge label="127044 (pp) 6783" source="-36" target="-95">
    <att type="string" name="canonicalName" value="127044 (pp) 6783"/>
    <att type="string" name="interaction" value="pp" cy:editable="false"/>
    <graphics width="2" fill="#006600" cy:sourceArrow="0" cy:targetArrow="3" cy:sourceArrowColor="#006600" cy:targetArrowColor="#006600" cy:edgeLabelFont="Default-0-10" cy:edgeLineType="SOLID" cy:curved="STRAIGHT_LINES"/>
  </edge>
  <edge label="127044 (pp) 93505" source="-36" target="-76">
    <att type="string" name="canonicalName" value="127044 (pp) 93505"/>
    <att type="string" name="interaction" value="pp" cy:editable="false"/>
    <graphics width="2" fill="#006600" cy:sourceArrow="0" cy:targetArrow="3" cy:sourceArrowColor="#006600" cy:targetArrowColor="#006600" cy:edgeLabelFont="Default-0-10" cy:edgeLineType="SOLID" cy:curved="STRAIGHT_LINES"/>
  </edge>
  <edge label="13217 (pp) 121606" source="-35" target="-56">
    <att type="string" name="canonicalName" value="13217 (pp) 121606"/>
    <att type="string" name="interaction" value="pp" cy:editable="false"/>
    <graphics width="2" fill="#006600" cy:sourceArrow="0" cy:targetArrow="3" cy:sourceArrowColor="#006600" cy:targetArrowColor="#006600" cy:edgeLabelFont="Default-0-10" cy:edgeLineType="SOLID" cy:curved="STRAIGHT_LINES"/>
  </edge>
  <edge label="13217 (pp) 152660" source="-35" target="-9">
    <att type="string" name="canonicalName" value="13217 (pp) 152660"/>
    <att type="string" name="interaction" value="pp" cy:editable="false"/>
    <graphics width="2" fill="#006600" cy:sourceArrow="0" cy:targetArrow="3" cy:sourceArrowColor="#006600" cy:targetArrowColor="#006600" cy:edgeLabelFont="Default-0-10" cy:edgeLineType="SOLID" cy:curved="STRAIGHT_LINES"/>
  </edge>
  <edge label="13217 (pp) 187405" source="-35" target="-105">
    <att type="string" name="canonicalName" value="13217 (pp) 187405"/>
    <att type="string" name="interaction" value="pp" cy:editable="false"/>
    <graphics width="2" fill="#006600" cy:sourceArrow="0" cy:targetArrow="3" cy:sourceArrowColor="#006600" cy:targetArrowColor="#006600" cy:edgeLabelFont="Default-0-10" cy:edgeLineType="SOLID" cy:curved="STRAIGHT_LINES"/>
  </edge>
  <edge label="13217 (pp) 191829" source="-35" target="-64">
    <att type="string" name="canonicalName" value="13217 (pp) 191829"/>
    <att type="string" name="interaction" value="pp" cy:editable="false"/>
    <graphics width="2" fill="#006600" cy:sourceArrow="0" cy:targetArrow="3" cy:sourceArrowColor="#006600" cy:targetArrowColor="#006600" cy:edgeLabelFont="Default-0-10" cy:edgeLineType="SOLID" cy:curved="STRAIGHT_LINES"/>
  </edge>
  <edge label="13217 (pp) 192634" source="-35" target="-4">
    <att type="string" name="canonicalName" value="13217 (pp) 192634"/>
    <att type="string" name="interaction" value="pp" cy:editable="false"/>
    <graphics width="2" fill="#006600" cy:sourceArrow="0" cy:targetArrow="3" cy:sourceArrowColor="#006600" cy:targetArrowColor="#006600" cy:edgeLabelFont="Default-0-10" cy:edgeLineType="SOLID" cy:curved="STRAIGHT_LINES"/>
  </edge>
  <edge label="13217 (pp) 194168" source="-35" target="-114">
    <att type="string" name="canonicalName" value="13217 (pp) 194168"/>
    <att type="string" name="interaction" value="pp" cy:editable="false"/>
    <graphics width="2" fill="#006600" cy:sourceArrow="0" cy:targetArrow="3" cy:sourceArrowColor="#006600" cy:targetArrowColor="#006600" cy:edgeLabelFont="Default-0-10" cy:edgeLineType="SOLID" cy:curved="STRAIGHT_LINES"/>
  </edge>
  <edge label="13217 (pp) 6783" source="-35" target="-95">
    <att type="string" name="canonicalName" value="13217 (pp) 6783"/>
    <att type="string" name="interaction" value="pp" cy:editable="false"/>
    <graphics width="2" fill="#006600" cy:sourceArrow="0" cy:targetArrow="3" cy:sourceArrowColor="#006600" cy:targetArrowColor="#006600" cy:edgeLabelFont="Default-0-10" cy:edgeLineType="SOLID" cy:curved="STRAIGHT_LINES"/>
  </edge>
  <edge label="13217 (pp) 93505" source="-35" target="-76">
    <att type="string" name="canonicalName" value="13217 (pp) 93505"/>
    <att type="string" name="interaction" value="pp" cy:editable="false"/>
    <graphics width="2" fill="#006600" cy:sourceArrow="0" cy:targetArrow="3" cy:sourceArrowColor="#006600" cy:targetArrowColor="#006600" cy:edgeLabelFont="Default-0-10" cy:edgeLineType="SOLID" cy:curved="STRAIGHT_LINES"/>
  </edge>
  <edge label="142793 (pp) 121606" source="-34" target="-56">
    <att type="string" name="canonicalName" value="142793 (pp) 121606"/>
    <att type="string" name="interaction" value="pp" cy:editable="false"/>
    <graphics width="2" fill="#006600" cy:sourceArrow="0" cy:targetArrow="3" cy:sourceArrowColor="#006600" cy:targetArrowColor="#006600" cy:edgeLabelFont="Default-0-10" cy:edgeLineType="SOLID" cy:curved="STRAIGHT_LINES"/>
  </edge>
  <edge label="142793 (pp) 53522" source="-34" target="-2">
    <att type="string" name="canonicalName" value="142793 (pp) 53522"/>
    <att type="string" name="interaction" value="pp" cy:editable="false"/>
    <graphics width="2" fill="#006600" cy:sourceArrow="0" cy:targetArrow="3" cy:sourceArrowColor="#006600" cy:targetArrowColor="#006600" cy:edgeLabelFont="Default-0-10" cy:edgeLineType="SOLID" cy:curved="STRAIGHT_LINES"/>
  </edge>
  <edge label="168369 (pp) 121606" source="-33" target="-56">
    <att type="string" name="canonicalName" value="168369 (pp) 121606"/>
    <att type="string" name="interaction" value="pp" cy:editable="false"/>
    <graphics width="2" fill="#006600" cy:sourceArrow="0" cy:targetArrow="3" cy:sourceArrowColor="#006600" cy:targetArrowColor="#006600" cy:edgeLabelFont="Default-0-10" cy:edgeLineType="SOLID" cy:curved="STRAIGHT_LINES"/>
  </edge>
  <edge label="168369 (pp) 53522" source="-33" target="-2">
    <att type="string" name="canonicalName" value="168369 (pp) 53522"/>
    <att type="string" name="interaction" value="pp" cy:editable="false"/>
    <graphics width="2" fill="#006600" cy:sourceArrow="0" cy:targetArrow="3" cy:sourceArrowColor="#006600" cy:targetArrowColor="#006600" cy:edgeLabelFont="Default-0-10" cy:edgeLineType="SOLID" cy:curved="STRAIGHT_LINES"/>
  </edge>
  <edge label="171833 (pp) 121606" source="-32" target="-56">
    <att type="string" name="canonicalName" value="171833 (pp) 121606"/>
    <att type="string" name="interaction" value="pp" cy:editable="false"/>
    <graphics width="2" fill="#006600" cy:sourceArrow="0" cy:targetArrow="3" cy:sourceArrowColor="#006600" cy:targetArrowColor="#006600" cy:edgeLabelFont="Default-0-10" cy:edgeLineType="SOLID" cy:curved="STRAIGHT_LINES"/>
  </edge>
  <edge label="171833 (pp) 53522" source="-32" target="-2">
    <att type="string" name="canonicalName" value="171833 (pp) 53522"/>
    <att type="string" name="interaction" value="pp" cy:editable="false"/>
    <graphics width="2" fill="#006600" cy:sourceArrow="0" cy:targetArrow="3" cy:sourceArrowColor="#006600" cy:targetArrowColor="#006600" cy:edgeLabelFont="Default-0-10" cy:edgeLineType="SOLID" cy:curved="STRAIGHT_LINES"/>
  </edge>
  <edge label="183777 (pp) 121606" source="-31" target="-56">
    <att type="string" name="canonicalName" value="183777 (pp) 121606"/>
    <att type="string" name="interaction" value="pp" cy:editable="false"/>
    <graphics width="2" fill="#006600" cy:sourceArrow="0" cy:targetArrow="3" cy:sourceArrowColor="#006600" cy:targetArrowColor="#006600" cy:edgeLabelFont="Default-0-10" cy:edgeLineType="SOLID" cy:curved="STRAIGHT_LINES"/>
  </edge>
  <edge label="183777 (pp) 53522" source="-31" target="-2">
    <att type="string" name="canonicalName" value="183777 (pp) 53522"/>
    <att type="string" name="interaction" value="pp" cy:editable="false"/>
    <graphics width="2" fill="#006600" cy:sourceArrow="0" cy:targetArrow="3" cy:sourceArrowColor="#006600" cy:targetArrowColor="#006600" cy:edgeLabelFont="Default-0-10" cy:edgeLineType="SOLID" cy:curved="STRAIGHT_LINES"/>
  </edge>
  <edge label="188711 (pp) 121606" source="-30" target="-56">
    <att type="string" name="canonicalName" value="188711 (pp) 121606"/>
    <att type="string" name="interaction" value="pp" cy:editable="false"/>
    <graphics width="2" fill="#006600" cy:sourceArrow="0" cy:targetArrow="3" cy:sourceArrowColor="#006600" cy:targetArrowColor="#006600" cy:edgeLabelFont="Default-0-10" cy:edgeLineType="SOLID" cy:curved="STRAIGHT_LINES"/>
  </edge>
  <edge label="188711 (pp) 152660" source="-30" target="-9">
    <att type="string" name="canonicalName" value="188711 (pp) 152660"/>
    <att type="string" name="interaction" value="pp" cy:editable="false"/>
    <graphics width="2" fill="#006600" cy:sourceArrow="0" cy:targetArrow="3" cy:sourceArrowColor="#006600" cy:targetArrowColor="#006600" cy:edgeLabelFont="Default-0-10" cy:edgeLineType="SOLID" cy:curved="STRAIGHT_LINES"/>
  </edge>
  <edge label="188711 (pp) 187405" source="-30" target="-105">
    <att type="string" name="canonicalName" value="188711 (pp) 187405"/>
    <att type="string" name="interaction" value="pp" cy:editable="false"/>
    <graphics width="2" fill="#006600" cy:sourceArrow="0" cy:targetArrow="3" cy:sourceArrowColor="#006600" cy:targetArrowColor="#006600" cy:edgeLabelFont="Default-0-10" cy:edgeLineType="SOLID" cy:curved="STRAIGHT_LINES"/>
  </edge>
  <edge label="188711 (pp) 191829" source="-30" target="-64">
    <att type="string" name="canonicalName" value="188711 (pp) 191829"/>
    <att type="string" name="interaction" value="pp" cy:editable="false"/>
    <graphics width="2" fill="#006600" cy:sourceArrow="0" cy:targetArrow="3" cy:sourceArrowColor="#006600" cy:targetArrowColor="#006600" cy:edgeLabelFont="Default-0-10" cy:edgeLineType="SOLID" cy:curved="STRAIGHT_LINES"/>
  </edge>
  <edge label="188711 (pp) 192634" source="-30" target="-4">
    <att type="string" name="canonicalName" value="188711 (pp) 192634"/>
    <att type="string" name="interaction" value="pp" cy:editable="false"/>
    <graphics width="2" fill="#006600" cy:sourceArrow="0" cy:targetArrow="3" cy:sourceArrowColor="#006600" cy:targetArrowColor="#006600" cy:edgeLabelFont="Default-0-10" cy:edgeLineType="SOLID" cy:curved="STRAIGHT_LINES"/>
  </edge>
  <edge label="188711 (pp) 194168" source="-30" target="-114">
    <att type="string" name="canonicalName" value="188711 (pp) 194168"/>
    <att type="string" name="interaction" value="pp" cy:editable="false"/>
    <graphics width="2" fill="#006600" cy:sourceArrow="0" cy:targetArrow="3" cy:sourceArrowColor="#006600" cy:targetArrowColor="#006600" cy:edgeLabelFont="Default-0-10" cy:edgeLineType="SOLID" cy:curved="STRAIGHT_LINES"/>
  </edge>
  <edge label="188711 (pp) 6783" source="-30" target="-95">
    <att type="string" name="canonicalName" value="188711 (pp) 6783"/>
    <att type="string" name="interaction" value="pp" cy:editable="false"/>
    <graphics width="2" fill="#006600" cy:sourceArrow="0" cy:targetArrow="3" cy:sourceArrowColor="#006600" cy:targetArrowColor="#006600" cy:edgeLabelFont="Default-0-10" cy:edgeLineType="SOLID" cy:curved="STRAIGHT_LINES"/>
  </edge>
  <edge label="188711 (pp) 93505" source="-30" target="-76">
    <att type="string" name="canonicalName" value="188711 (pp) 93505"/>
    <att type="string" name="interaction" value="pp" cy:editable="false"/>
    <graphics width="2" fill="#006600" cy:sourceArrow="0" cy:targetArrow="3" cy:sourceArrowColor="#006600" cy:targetArrowColor="#006600" cy:edgeLabelFont="Default-0-10" cy:edgeLineType="SOLID" cy:curved="STRAIGHT_LINES"/>
  </edge>
  <edge label="195786 (pp) 121606" source="-29" target="-56">
    <att type="string" name="canonicalName" value="195786 (pp) 121606"/>
    <att type="string" name="interaction" value="pp" cy:editable="false"/>
    <graphics width="2" fill="#006600" cy:sourceArrow="0" cy:targetArrow="3" cy:sourceArrowColor="#006600" cy:targetArrowColor="#006600" cy:edgeLabelFont="Default-0-10" cy:edgeLineType="SOLID" cy:curved="STRAIGHT_LINES"/>
  </edge>
  <edge label="195786 (pp) 152660" source="-29" target="-9">
    <att type="string" name="canonicalName" value="195786 (pp) 152660"/>
    <att type="string" name="interaction" value="pp" cy:editable="false"/>
    <graphics width="2" fill="#006600" cy:sourceArrow="0" cy:targetArrow="3" cy:sourceArrowColor="#006600" cy:targetArrowColor="#006600" cy:edgeLabelFont="Default-0-10" cy:edgeLineType="SOLID" cy:curved="STRAIGHT_LINES"/>
  </edge>
  <edge label="195786 (pp) 187405" source="-29" target="-105">
    <att type="string" name="canonicalName" value="195786 (pp) 187405"/>
    <att type="string" name="interaction" value="pp" cy:editable="false"/>
    <graphics width="2" fill="#006600" cy:sourceArrow="0" cy:targetArrow="3" cy:sourceArrowColor="#006600" cy:targetArrowColor="#006600" cy:edgeLabelFont="Default-0-10" cy:edgeLineType="SOLID" cy:curved="STRAIGHT_LINES"/>
  </edge>
  <edge label="195786 (pp) 191829" source="-29" target="-64">
    <att type="string" name="canonicalName" value="195786 (pp) 191829"/>
    <att type="string" name="interaction" value="pp" cy:editable="false"/>
    <graphics width="2" fill="#006600" cy:sourceArrow="0" cy:targetArrow="3" cy:sourceArrowColor="#006600" cy:targetArrowColor="#006600" cy:edgeLabelFont="Default-0-10" cy:edgeLineType="SOLID" cy:curved="STRAIGHT_LINES"/>
  </edge>
  <edge label="195786 (pp) 192634" source="-29" target="-4">
    <att type="string" name="canonicalName" value="195786 (pp) 192634"/>
    <att type="string" name="interaction" value="pp" cy:editable="false"/>
    <graphics width="2" fill="#006600" cy:sourceArrow="0" cy:targetArrow="3" cy:sourceArrowColor="#006600" cy:targetArrowColor="#006600" cy:edgeLabelFont="Default-0-10" cy:edgeLineType="SOLID" cy:curved="STRAIGHT_LINES"/>
  </edge>
  <edge label="195786 (pp) 194168" source="-29" target="-114">
    <att type="string" name="canonicalName" value="195786 (pp) 194168"/>
    <att type="string" name="interaction" value="pp" cy:editable="false"/>
    <graphics width="2" fill="#006600" cy:sourceArrow="0" cy:targetArrow="3" cy:sourceArrowColor="#006600" cy:targetArrowColor="#006600" cy:edgeLabelFont="Default-0-10" cy:edgeLineType="SOLID" cy:curved="STRAIGHT_LINES"/>
  </edge>
  <edge label="195786 (pp) 6783" source="-29" target="-95">
    <att type="string" name="canonicalName" value="195786 (pp) 6783"/>
    <att type="string" name="interaction" value="pp" cy:editable="false"/>
    <graphics width="2" fill="#006600" cy:sourceArrow="0" cy:targetArrow="3" cy:sourceArrowColor="#006600" cy:targetArrowColor="#006600" cy:edgeLabelFont="Default-0-10" cy:edgeLineType="SOLID" cy:curved="STRAIGHT_LINES"/>
  </edge>
  <edge label="195786 (pp) 93505" source="-29" target="-76">
    <att type="string" name="canonicalName" value="195786 (pp) 93505"/>
    <att type="string" name="interaction" value="pp" cy:editable="false"/>
    <graphics width="2" fill="#006600" cy:sourceArrow="0" cy:targetArrow="3" cy:sourceArrowColor="#006600" cy:targetArrowColor="#006600" cy:edgeLabelFont="Default-0-10" cy:edgeLineType="SOLID" cy:curved="STRAIGHT_LINES"/>
  </edge>
  <edge label="196759 (pp) 121606" source="-28" target="-56">
    <att type="string" name="canonicalName" value="196759 (pp) 121606"/>
    <att type="string" name="interaction" value="pp" cy:editable="false"/>
    <graphics width="2" fill="#006600" cy:sourceArrow="0" cy:targetArrow="3" cy:sourceArrowColor="#006600" cy:targetArrowColor="#006600" cy:edgeLabelFont="Default-0-10" cy:edgeLineType="SOLID" cy:curved="STRAIGHT_LINES"/>
  </edge>
  <edge label="196759 (pp) 53522" source="-28" target="-2">
    <att type="string" name="canonicalName" value="196759 (pp) 53522"/>
    <att type="string" name="interaction" value="pp" cy:editable="false"/>
    <graphics width="2" fill="#006600" cy:sourceArrow="0" cy:targetArrow="3" cy:sourceArrowColor="#006600" cy:targetArrowColor="#006600" cy:edgeLabelFont="Default-0-10" cy:edgeLineType="SOLID" cy:curved="STRAIGHT_LINES"/>
  </edge>
  <edge label="122939 (pp) 146239" source="-27" target="-73">
    <att type="string" name="canonicalName" value="122939 (pp) 146239"/>
    <att type="string" name="interaction" value="pp" cy:editable="false"/>
    <graphics width="2" fill="#006600" cy:sourceArrow="0" cy:targetArrow="3" cy:sourceArrowColor="#006600" cy:targetArrowColor="#006600" cy:edgeLabelFont="Default-0-10" cy:edgeLineType="SOLID" cy:curved="STRAIGHT_LINES"/>
  </edge>
  <edge label="122939 (pp) 180470" source="-27" target="-80">
    <att type="string" name="canonicalName" value="122939 (pp) 180470"/>
    <att type="string" name="interaction" value="pp" cy:editable="false"/>
    <graphics width="2" fill="#006600" cy:sourceArrow="0" cy:targetArrow="3" cy:sourceArrowColor="#006600" cy:targetArrowColor="#006600" cy:edgeLabelFont="Default-0-10" cy:edgeLineType="SOLID" cy:curved="STRAIGHT_LINES"/>
  </edge>
  <edge label="122939 (pp) 189471" source="-27" target="-66">
    <att type="string" name="canonicalName" value="122939 (pp) 189471"/>
    <att type="string" name="interaction" value="pp" cy:editable="false"/>
    <graphics width="2" fill="#006600" cy:sourceArrow="0" cy:targetArrow="3" cy:sourceArrowColor="#006600" cy:targetArrowColor="#006600" cy:edgeLabelFont="Default-0-10" cy:edgeLineType="SOLID" cy:curved="STRAIGHT_LINES"/>
  </edge>
  <edge label="122939 (pp) 93901" source="-27" target="-111">
    <att type="string" name="canonicalName" value="122939 (pp) 93901"/>
    <att type="string" name="interaction" value="pp" cy:editable="false"/>
    <graphics width="2" fill="#006600" cy:sourceArrow="0" cy:targetArrow="3" cy:sourceArrowColor="#006600" cy:targetArrowColor="#006600" cy:edgeLabelFont="Default-0-10" cy:edgeLineType="SOLID" cy:curved="STRAIGHT_LINES"/>
  </edge>
  <edge label="117655 (pp) 129649" source="-26" target="-25">
    <att type="string" name="canonicalName" value="117655 (pp) 129649"/>
    <att type="string" name="interaction" value="pp" cy:editable="false"/>
    <graphics width="2" fill="#006600" cy:sourceArrow="0" cy:targetArrow="3" cy:sourceArrowColor="#006600" cy:targetArrowColor="#006600" cy:edgeLabelFont="Default-0-10" cy:edgeLineType="SOLID" cy:curved="STRAIGHT_LINES"/>
  </edge>
  <edge label="117655 (pp) 159133" source="-26" target="-5">
    <att type="string" name="canonicalName" value="117655 (pp) 159133"/>
    <att type="string" name="interaction" value="pp" cy:editable="false"/>
    <graphics width="2" fill="#006600" cy:sourceArrow="0" cy:targetArrow="3" cy:sourceArrowColor="#006600" cy:targetArrowColor="#006600" cy:edgeLabelFont="Default-0-10" cy:edgeLineType="SOLID" cy:curved="STRAIGHT_LINES"/>
  </edge>
  <edge label="117655 (pp) 188131" source="-26" target="-3">
    <att type="string" name="canonicalName" value="117655 (pp) 188131"/>
    <att type="string" name="interaction" value="pp" cy:editable="false"/>
    <graphics width="2" fill="#006600" cy:sourceArrow="0" cy:targetArrow="3" cy:sourceArrowColor="#006600" cy:targetArrowColor="#006600" cy:edgeLabelFont="Default-0-10" cy:edgeLineType="SOLID" cy:curved="STRAIGHT_LINES"/>
  </edge>
  <edge label="117655 (pp) 188627" source="-26" target="-7">
    <att type="string" name="canonicalName" value="117655 (pp) 188627"/>
    <att type="string" name="interaction" value="pp" cy:editable="false"/>
    <graphics width="2" fill="#006600" cy:sourceArrow="0" cy:targetArrow="3" cy:sourceArrowColor="#006600" cy:targetArrowColor="#006600" cy:edgeLabelFont="Default-0-10" cy:edgeLineType="SOLID" cy:curved="STRAIGHT_LINES"/>
  </edge>
  <edge label="193299 (pp) 129649" source="-24" target="-25">
    <att type="string" name="canonicalName" value="193299 (pp) 129649"/>
    <att type="string" name="interaction" value="pp" cy:editable="false"/>
    <graphics width="2" fill="#006600" cy:sourceArrow="0" cy:targetArrow="3" cy:sourceArrowColor="#006600" cy:targetArrowColor="#006600" cy:edgeLabelFont="Default-0-10" cy:edgeLineType="SOLID" cy:curved="STRAIGHT_LINES"/>
  </edge>
  <edge label="193299 (pp) 159133" source="-24" target="-5">
    <att type="string" name="canonicalName" value="193299 (pp) 159133"/>
    <att type="string" name="interaction" value="pp" cy:editable="false"/>
    <graphics width="2" fill="#006600" cy:sourceArrow="0" cy:targetArrow="3" cy:sourceArrowColor="#006600" cy:targetArrowColor="#006600" cy:edgeLabelFont="Default-0-10" cy:edgeLineType="SOLID" cy:curved="STRAIGHT_LINES"/>
  </edge>
  <edge label="193299 (pp) 188131" source="-24" target="-3">
    <att type="string" name="canonicalName" value="193299 (pp) 188131"/>
    <att type="string" name="interaction" value="pp" cy:editable="false"/>
    <graphics width="2" fill="#006600" cy:sourceArrow="0" cy:targetArrow="3" cy:sourceArrowColor="#006600" cy:targetArrowColor="#006600" cy:edgeLabelFont="Default-0-10" cy:edgeLineType="SOLID" cy:curved="STRAIGHT_LINES"/>
  </edge>
  <edge label="193299 (pp) 188627" source="-24" target="-7">
    <att type="string" name="canonicalName" value="193299 (pp) 188627"/>
    <att type="string" name="interaction" value="pp" cy:editable="false"/>
    <graphics width="2" fill="#006600" cy:sourceArrow="0" cy:targetArrow="3" cy:sourceArrowColor="#006600" cy:targetArrowColor="#006600" cy:edgeLabelFont="Default-0-10" cy:edgeLineType="SOLID" cy:curved="STRAIGHT_LINES"/>
  </edge>
  <edge label="195917 (pp) 129649" source="-23" target="-25">
    <att type="string" name="canonicalName" value="195917 (pp) 129649"/>
    <att type="string" name="interaction" value="pp" cy:editable="false"/>
    <graphics width="2" fill="#006600" cy:sourceArrow="0" cy:targetArrow="3" cy:sourceArrowColor="#006600" cy:targetArrowColor="#006600" cy:edgeLabelFont="Default-0-10" cy:edgeLineType="SOLID" cy:curved="STRAIGHT_LINES"/>
  </edge>
  <edge label="195917 (pp) 159133" source="-23" target="-5">
    <att type="string" name="canonicalName" value="195917 (pp) 159133"/>
    <att type="string" name="interaction" value="pp" cy:editable="false"/>
    <graphics width="2" fill="#006600" cy:sourceArrow="0" cy:targetArrow="3" cy:sourceArrowColor="#006600" cy:targetArrowColor="#006600" cy:edgeLabelFont="Default-0-10" cy:edgeLineType="SOLID" cy:curved="STRAIGHT_LINES"/>
  </edge>
  <edge label="195917 (pp) 188131" source="-23" target="-3">
    <att type="string" name="canonicalName" value="195917 (pp) 188131"/>
    <att type="string" name="interaction" value="pp" cy:editable="false"/>
    <graphics width="2" fill="#006600" cy:sourceArrow="0" cy:targetArrow="3" cy:sourceArrowColor="#006600" cy:targetArrowColor="#006600" cy:edgeLabelFont="Default-0-10" cy:edgeLineType="SOLID" cy:curved="STRAIGHT_LINES"/>
  </edge>
  <edge label="195917 (pp) 188627" source="-23" target="-7">
    <att type="string" name="canonicalName" value="195917 (pp) 188627"/>
    <att type="string" name="interaction" value="pp" cy:editable="false"/>
    <graphics width="2" fill="#006600" cy:sourceArrow="0" cy:targetArrow="3" cy:sourceArrowColor="#006600" cy:targetArrowColor="#006600" cy:edgeLabelFont="Default-0-10" cy:edgeLineType="SOLID" cy:curved="STRAIGHT_LINES"/>
  </edge>
  <edge label="142507 (pp) 146239" source="-22" target="-73">
    <att type="string" name="canonicalName" value="142507 (pp) 146239"/>
    <att type="string" name="interaction" value="pp" cy:editable="false"/>
    <graphics width="2" fill="#006600" cy:sourceArrow="0" cy:targetArrow="3" cy:sourceArrowColor="#006600" cy:targetArrowColor="#006600" cy:edgeLabelFont="Default-0-10" cy:edgeLineType="SOLID" cy:curved="STRAIGHT_LINES"/>
  </edge>
  <edge label="142507 (pp) 180470" source="-22" target="-80">
    <att type="string" name="canonicalName" value="142507 (pp) 180470"/>
    <att type="string" name="interaction" value="pp" cy:editable="false"/>
    <graphics width="2" fill="#006600" cy:sourceArrow="0" cy:targetArrow="3" cy:sourceArrowColor="#006600" cy:targetArrowColor="#006600" cy:edgeLabelFont="Default-0-10" cy:edgeLineType="SOLID" cy:curved="STRAIGHT_LINES"/>
  </edge>
  <edge label="142507 (pp) 189471" source="-22" target="-66">
    <att type="string" name="canonicalName" value="142507 (pp) 189471"/>
    <att type="string" name="interaction" value="pp" cy:editable="false"/>
    <graphics width="2" fill="#006600" cy:sourceArrow="0" cy:targetArrow="3" cy:sourceArrowColor="#006600" cy:targetArrowColor="#006600" cy:edgeLabelFont="Default-0-10" cy:edgeLineType="SOLID" cy:curved="STRAIGHT_LINES"/>
  </edge>
  <edge label="142507 (pp) 93901" source="-22" target="-111">
    <att type="string" name="canonicalName" value="142507 (pp) 93901"/>
    <att type="string" name="interaction" value="pp" cy:editable="false"/>
    <graphics width="2" fill="#006600" cy:sourceArrow="0" cy:targetArrow="3" cy:sourceArrowColor="#006600" cy:targetArrowColor="#006600" cy:edgeLabelFont="Default-0-10" cy:edgeLineType="SOLID" cy:curved="STRAIGHT_LINES"/>
  </edge>
  <edge label="145251 (pp) 146239" source="-21" target="-73">
    <att type="string" name="canonicalName" value="145251 (pp) 146239"/>
    <att type="string" name="interaction" value="pp" cy:editable="false"/>
    <graphics width="2" fill="#006600" cy:sourceArrow="0" cy:targetArrow="3" cy:sourceArrowColor="#006600" cy:targetArrowColor="#006600" cy:edgeLabelFont="Default-0-10" cy:edgeLineType="SOLID" cy:curved="STRAIGHT_LINES"/>
  </edge>
  <edge label="145251 (pp) 180470" source="-21" target="-80">
    <att type="string" name="canonicalName" value="145251 (pp) 180470"/>
    <att type="string" name="interaction" value="pp" cy:editable="false"/>
    <graphics width="2" fill="#006600" cy:sourceArrow="0" cy:targetArrow="3" cy:sourceArrowColor="#006600" cy:targetArrowColor="#006600" cy:edgeLabelFont="Default-0-10" cy:edgeLineType="SOLID" cy:curved="STRAIGHT_LINES"/>
  </edge>
  <edge label="145251 (pp) 189471" source="-21" target="-66">
    <att type="string" name="canonicalName" value="145251 (pp) 189471"/>
    <att type="string" name="interaction" value="pp" cy:editable="false"/>
    <graphics width="2" fill="#006600" cy:sourceArrow="0" cy:targetArrow="3" cy:sourceArrowColor="#006600" cy:targetArrowColor="#006600" cy:edgeLabelFont="Default-0-10" cy:edgeLineType="SOLID" cy:curved="STRAIGHT_LINES"/>
  </edge>
  <edge label="145251 (pp) 93901" source="-21" target="-111">
    <att type="string" name="canonicalName" value="145251 (pp) 93901"/>
    <att type="string" name="interaction" value="pp" cy:editable="false"/>
    <graphics width="2" fill="#006600" cy:sourceArrow="0" cy:targetArrow="3" cy:sourceArrowColor="#006600" cy:targetArrowColor="#006600" cy:edgeLabelFont="Default-0-10" cy:edgeLineType="SOLID" cy:curved="STRAIGHT_LINES"/>
  </edge>
  <edge label="147364 (pp) 146239" source="-20" target="-73">
    <att type="string" name="canonicalName" value="147364 (pp) 146239"/>
    <att type="string" name="interaction" value="pp" cy:editable="false"/>
    <graphics width="2" fill="#006600" cy:sourceArrow="0" cy:targetArrow="3" cy:sourceArrowColor="#006600" cy:targetArrowColor="#006600" cy:edgeLabelFont="Default-0-10" cy:edgeLineType="SOLID" cy:curved="STRAIGHT_LINES"/>
  </edge>
  <edge label="147364 (pp) 180470" source="-20" target="-80">
    <att type="string" name="canonicalName" value="147364 (pp) 180470"/>
    <att type="string" name="interaction" value="pp" cy:editable="false"/>
    <graphics width="2" fill="#006600" cy:sourceArrow="0" cy:targetArrow="3" cy:sourceArrowColor="#006600" cy:targetArrowColor="#006600" cy:edgeLabelFont="Default-0-10" cy:edgeLineType="SOLID" cy:curved="STRAIGHT_LINES"/>
  </edge>
  <edge label="147364 (pp) 189471" source="-20" target="-66">
    <att type="string" name="canonicalName" value="147364 (pp) 189471"/>
    <att type="string" name="interaction" value="pp" cy:editable="false"/>
    <graphics width="2" fill="#006600" cy:sourceArrow="0" cy:targetArrow="3" cy:sourceArrowColor="#006600" cy:targetArrowColor="#006600" cy:edgeLabelFont="Default-0-10" cy:edgeLineType="SOLID" cy:curved="STRAIGHT_LINES"/>
  </edge>
  <edge label="147364 (pp) 93901" source="-20" target="-111">
    <att type="string" name="canonicalName" value="147364 (pp) 93901"/>
    <att type="string" name="interaction" value="pp" cy:editable="false"/>
    <graphics width="2" fill="#006600" cy:sourceArrow="0" cy:targetArrow="3" cy:sourceArrowColor="#006600" cy:targetArrowColor="#006600" cy:edgeLabelFont="Default-0-10" cy:edgeLineType="SOLID" cy:curved="STRAIGHT_LINES"/>
  </edge>
  <edge label="153922 (pp) 146239" source="-19" target="-73">
    <att type="string" name="canonicalName" value="153922 (pp) 146239"/>
    <att type="string" name="interaction" value="pp" cy:editable="false"/>
    <graphics width="2" fill="#006600" cy:sourceArrow="0" cy:targetArrow="3" cy:sourceArrowColor="#006600" cy:targetArrowColor="#006600" cy:edgeLabelFont="Default-0-10" cy:edgeLineType="SOLID" cy:curved="STRAIGHT_LINES"/>
  </edge>
  <edge label="153922 (pp) 180470" source="-19" target="-80">
    <att type="string" name="canonicalName" value="153922 (pp) 180470"/>
    <att type="string" name="interaction" value="pp" cy:editable="false"/>
    <graphics width="2" fill="#006600" cy:sourceArrow="0" cy:targetArrow="3" cy:sourceArrowColor="#006600" cy:targetArrowColor="#006600" cy:edgeLabelFont="Default-0-10" cy:edgeLineType="SOLID" cy:curved="STRAIGHT_LINES"/>
  </edge>
  <edge label="153922 (pp) 189471" source="-19" target="-66">
    <att type="string" name="canonicalName" value="153922 (pp) 189471"/>
    <att type="string" name="interaction" value="pp" cy:editable="false"/>
    <graphics width="2" fill="#006600" cy:sourceArrow="0" cy:targetArrow="3" cy:sourceArrowColor="#006600" cy:targetArrowColor="#006600" cy:edgeLabelFont="Default-0-10" cy:edgeLineType="SOLID" cy:curved="STRAIGHT_LINES"/>
  </edge>
  <edge label="153922 (pp) 93901" source="-19" target="-111">
    <att type="string" name="canonicalName" value="153922 (pp) 93901"/>
    <att type="string" name="interaction" value="pp" cy:editable="false"/>
    <graphics width="2" fill="#006600" cy:sourceArrow="0" cy:targetArrow="3" cy:sourceArrowColor="#006600" cy:targetArrowColor="#006600" cy:edgeLabelFont="Default-0-10" cy:edgeLineType="SOLID" cy:curved="STRAIGHT_LINES"/>
  </edge>
  <edge label="166515 (pp) 146239" source="-18" target="-73">
    <att type="string" name="canonicalName" value="166515 (pp) 146239"/>
    <att type="string" name="interaction" value="pp" cy:editable="false"/>
    <graphics width="2" fill="#006600" cy:sourceArrow="0" cy:targetArrow="3" cy:sourceArrowColor="#006600" cy:targetArrowColor="#006600" cy:edgeLabelFont="Default-0-10" cy:edgeLineType="SOLID" cy:curved="STRAIGHT_LINES"/>
  </edge>
  <edge label="166515 (pp) 180470" source="-18" target="-80">
    <att type="string" name="canonicalName" value="166515 (pp) 180470"/>
    <att type="string" name="interaction" value="pp" cy:editable="false"/>
    <graphics width="2" fill="#006600" cy:sourceArrow="0" cy:targetArrow="3" cy:sourceArrowColor="#006600" cy:targetArrowColor="#006600" cy:edgeLabelFont="Default-0-10" cy:edgeLineType="SOLID" cy:curved="STRAIGHT_LINES"/>
  </edge>
  <edge label="166515 (pp) 189471" source="-18" target="-66">
    <att type="string" name="canonicalName" value="166515 (pp) 189471"/>
    <att type="string" name="interaction" value="pp" cy:editable="false"/>
    <graphics width="2" fill="#006600" cy:sourceArrow="0" cy:targetArrow="3" cy:sourceArrowColor="#006600" cy:targetArrowColor="#006600" cy:edgeLabelFont="Default-0-10" cy:edgeLineType="SOLID" cy:curved="STRAIGHT_LINES"/>
  </edge>
  <edge label="166515 (pp) 93901" source="-18" target="-111">
    <att type="string" name="canonicalName" value="166515 (pp) 93901"/>
    <att type="string" name="interaction" value="pp" cy:editable="false"/>
    <graphics width="2" fill="#006600" cy:sourceArrow="0" cy:targetArrow="3" cy:sourceArrowColor="#006600" cy:targetArrowColor="#006600" cy:edgeLabelFont="Default-0-10" cy:edgeLineType="SOLID" cy:curved="STRAIGHT_LINES"/>
  </edge>
  <edge label="177657 (pp) 146239" source="-17" target="-73">
    <att type="string" name="canonicalName" value="177657 (pp) 146239"/>
    <att type="string" name="interaction" value="pp" cy:editable="false"/>
    <graphics width="2" fill="#006600" cy:sourceArrow="0" cy:targetArrow="3" cy:sourceArrowColor="#006600" cy:targetArrowColor="#006600" cy:edgeLabelFont="Default-0-10" cy:edgeLineType="SOLID" cy:curved="STRAIGHT_LINES"/>
  </edge>
  <edge label="177657 (pp) 180470" source="-17" target="-80">
    <att type="string" name="canonicalName" value="177657 (pp) 180470"/>
    <att type="string" name="interaction" value="pp" cy:editable="false"/>
    <graphics width="2" fill="#006600" cy:sourceArrow="0" cy:targetArrow="3" cy:sourceArrowColor="#006600" cy:targetArrowColor="#006600" cy:edgeLabelFont="Default-0-10" cy:edgeLineType="SOLID" cy:curved="STRAIGHT_LINES"/>
  </edge>
  <edge label="177657 (pp) 189471" source="-17" target="-66">
    <att type="string" name="canonicalName" value="177657 (pp) 189471"/>
    <att type="string" name="interaction" value="pp" cy:editable="false"/>
    <graphics width="2" fill="#006600" cy:sourceArrow="0" cy:targetArrow="3" cy:sourceArrowColor="#006600" cy:targetArrowColor="#006600" cy:edgeLabelFont="Default-0-10" cy:edgeLineType="SOLID" cy:curved="STRAIGHT_LINES"/>
  </edge>
  <edge label="177657 (pp) 93901" source="-17" target="-111">
    <att type="string" name="canonicalName" value="177657 (pp) 93901"/>
    <att type="string" name="interaction" value="pp" cy:editable="false"/>
    <graphics width="2" fill="#006600" cy:sourceArrow="0" cy:targetArrow="3" cy:sourceArrowColor="#006600" cy:targetArrowColor="#006600" cy:edgeLabelFont="Default-0-10" cy:edgeLineType="SOLID" cy:curved="STRAIGHT_LINES"/>
  </edge>
  <edge label="190458 (pp) 146239" source="-16" target="-73">
    <att type="string" name="canonicalName" value="190458 (pp) 146239"/>
    <att type="string" name="interaction" value="pp" cy:editable="false"/>
    <graphics width="2" fill="#006600" cy:sourceArrow="0" cy:targetArrow="3" cy:sourceArrowColor="#006600" cy:targetArrowColor="#006600" cy:edgeLabelFont="Default-0-10" cy:edgeLineType="SOLID" cy:curved="STRAIGHT_LINES"/>
  </edge>
  <edge label="190458 (pp) 180470" source="-16" target="-80">
    <att type="string" name="canonicalName" value="190458 (pp) 180470"/>
    <att type="string" name="interaction" value="pp" cy:editable="false"/>
    <graphics width="2" fill="#006600" cy:sourceArrow="0" cy:targetArrow="3" cy:sourceArrowColor="#006600" cy:targetArrowColor="#006600" cy:edgeLabelFont="Default-0-10" cy:edgeLineType="SOLID" cy:curved="STRAIGHT_LINES"/>
  </edge>
  <edge label="190458 (pp) 189471" source="-16" target="-66">
    <att type="string" name="canonicalName" value="190458 (pp) 189471"/>
    <att type="string" name="interaction" value="pp" cy:editable="false"/>
    <graphics width="2" fill="#006600" cy:sourceArrow="0" cy:targetArrow="3" cy:sourceArrowColor="#006600" cy:targetArrowColor="#006600" cy:edgeLabelFont="Default-0-10" cy:edgeLineType="SOLID" cy:curved="STRAIGHT_LINES"/>
  </edge>
  <edge label="190458 (pp) 93901" source="-16" target="-111">
    <att type="string" name="canonicalName" value="190458 (pp) 93901"/>
    <att type="string" name="interaction" value="pp" cy:editable="false"/>
    <graphics width="2" fill="#006600" cy:sourceArrow="0" cy:targetArrow="3" cy:sourceArrowColor="#006600" cy:targetArrowColor="#006600" cy:edgeLabelFont="Default-0-10" cy:edgeLineType="SOLID" cy:curved="STRAIGHT_LINES"/>
  </edge>
  <edge label="192899 (pp) 146239" source="-15" target="-73">
    <att type="string" name="canonicalName" value="192899 (pp) 146239"/>
    <att type="string" name="interaction" value="pp" cy:editable="false"/>
    <graphics width="2" fill="#006600" cy:sourceArrow="0" cy:targetArrow="3" cy:sourceArrowColor="#006600" cy:targetArrowColor="#006600" cy:edgeLabelFont="Default-0-10" cy:edgeLineType="SOLID" cy:curved="STRAIGHT_LINES"/>
  </edge>
  <edge label="192899 (pp) 180470" source="-15" target="-80">
    <att type="string" name="canonicalName" value="192899 (pp) 180470"/>
    <att type="string" name="interaction" value="pp" cy:editable="false"/>
    <graphics width="2" fill="#006600" cy:sourceArrow="0" cy:targetArrow="3" cy:sourceArrowColor="#006600" cy:targetArrowColor="#006600" cy:edgeLabelFont="Default-0-10" cy:edgeLineType="SOLID" cy:curved="STRAIGHT_LINES"/>
  </edge>
  <edge label="192899 (pp) 189471" source="-15" target="-66">
    <att type="string" name="canonicalName" value="192899 (pp) 189471"/>
    <att type="string" name="interaction" value="pp" cy:editable="false"/>
    <graphics width="2" fill="#006600" cy:sourceArrow="0" cy:targetArrow="3" cy:sourceArrowColor="#006600" cy:targetArrowColor="#006600" cy:edgeLabelFont="Default-0-10" cy:edgeLineType="SOLID" cy:curved="STRAIGHT_LINES"/>
  </edge>
  <edge label="192899 (pp) 93901" source="-15" target="-111">
    <att type="string" name="canonicalName" value="192899 (pp) 93901"/>
    <att type="string" name="interaction" value="pp" cy:editable="false"/>
    <graphics width="2" fill="#006600" cy:sourceArrow="0" cy:targetArrow="3" cy:sourceArrowColor="#006600" cy:targetArrowColor="#006600" cy:edgeLabelFont="Default-0-10" cy:edgeLineType="SOLID" cy:curved="STRAIGHT_LINES"/>
  </edge>
  <edge label="19751 (pp) 146239" source="-14" target="-73">
    <att type="string" name="canonicalName" value="19751 (pp) 146239"/>
    <att type="string" name="interaction" value="pp" cy:editable="false"/>
    <graphics width="2" fill="#006600" cy:sourceArrow="0" cy:targetArrow="3" cy:sourceArrowColor="#006600" cy:targetArrowColor="#006600" cy:edgeLabelFont="Default-0-10" cy:edgeLineType="SOLID" cy:curved="STRAIGHT_LINES"/>
  </edge>
  <edge label="19751 (pp) 180470" source="-14" target="-80">
    <att type="string" name="canonicalName" value="19751 (pp) 180470"/>
    <att type="string" name="interaction" value="pp" cy:editable="false"/>
    <graphics width="2" fill="#006600" cy:sourceArrow="0" cy:targetArrow="3" cy:sourceArrowColor="#006600" cy:targetArrowColor="#006600" cy:edgeLabelFont="Default-0-10" cy:edgeLineType="SOLID" cy:curved="STRAIGHT_LINES"/>
  </edge>
  <edge label="19751 (pp) 189471" source="-14" target="-66">
    <att type="string" name="canonicalName" value="19751 (pp) 189471"/>
    <att type="string" name="interaction" value="pp" cy:editable="false"/>
    <graphics width="2" fill="#006600" cy:sourceArrow="0" cy:targetArrow="3" cy:sourceArrowColor="#006600" cy:targetArrowColor="#006600" cy:edgeLabelFont="Default-0-10" cy:edgeLineType="SOLID" cy:curved="STRAIGHT_LINES"/>
  </edge>
  <edge label="19751 (pp) 93901" source="-14" target="-111">
    <att type="string" name="canonicalName" value="19751 (pp) 93901"/>
    <att type="string" name="interaction" value="pp" cy:editable="false"/>
    <graphics width="2" fill="#006600" cy:sourceArrow="0" cy:targetArrow="3" cy:sourceArrowColor="#006600" cy:targetArrowColor="#006600" cy:edgeLabelFont="Default-0-10" cy:edgeLineType="SOLID" cy:curved="STRAIGHT_LINES"/>
  </edge>
  <edge label="153371 (pp) 147364" source="-13" target="-20">
    <att type="string" name="canonicalName" value="153371 (pp) 147364"/>
    <att type="string" name="interaction" value="pp" cy:editable="false"/>
    <graphics width="2" fill="#006600" cy:sourceArrow="0" cy:targetArrow="3" cy:sourceArrowColor="#006600" cy:targetArrowColor="#006600" cy:edgeLabelFont="Default-0-10" cy:edgeLineType="SOLID" cy:curved="STRAIGHT_LINES"/>
  </edge>
  <edge label="153371 (pp) 177657" source="-13" target="-17">
    <att type="string" name="canonicalName" value="153371 (pp) 177657"/>
    <att type="string" name="interaction" value="pp" cy:editable="false"/>
    <graphics width="2" fill="#006600" cy:sourceArrow="0" cy:targetArrow="3" cy:sourceArrowColor="#006600" cy:targetArrowColor="#006600" cy:edgeLabelFont="Default-0-10" cy:edgeLineType="SOLID" cy:curved="STRAIGHT_LINES"/>
  </edge>
  <edge label="153371 (pp) 190458" source="-13" target="-16">
    <att type="string" name="canonicalName" value="153371 (pp) 190458"/>
    <att type="string" name="interaction" value="pp" cy:editable="false"/>
    <graphics width="2" fill="#006600" cy:sourceArrow="0" cy:targetArrow="3" cy:sourceArrowColor="#006600" cy:targetArrowColor="#006600" cy:edgeLabelFont="Default-0-10" cy:edgeLineType="SOLID" cy:curved="STRAIGHT_LINES"/>
  </edge>
  <edge label="153371 (pp) 192899" source="-13" target="-15">
    <att type="string" name="canonicalName" value="153371 (pp) 192899"/>
    <att type="string" name="interaction" value="pp" cy:editable="false"/>
    <graphics width="2" fill="#006600" cy:sourceArrow="0" cy:targetArrow="3" cy:sourceArrowColor="#006600" cy:targetArrowColor="#006600" cy:edgeLabelFont="Default-0-10" cy:edgeLineType="SOLID" cy:curved="STRAIGHT_LINES"/>
  </edge>
  <edge label="170309 (pp) 147364" source="-12" target="-20">
    <att type="string" name="canonicalName" value="170309 (pp) 147364"/>
    <att type="string" name="interaction" value="pp" cy:editable="false"/>
    <graphics width="2" fill="#006600" cy:sourceArrow="0" cy:targetArrow="3" cy:sourceArrowColor="#006600" cy:targetArrowColor="#006600" cy:edgeLabelFont="Default-0-10" cy:edgeLineType="SOLID" cy:curved="STRAIGHT_LINES"/>
  </edge>
  <edge label="170309 (pp) 177657" source="-12" target="-17">
    <att type="string" name="canonicalName" value="170309 (pp) 177657"/>
    <att type="string" name="interaction" value="pp" cy:editable="false"/>
    <graphics width="2" fill="#006600" cy:sourceArrow="0" cy:targetArrow="3" cy:sourceArrowColor="#006600" cy:targetArrowColor="#006600" cy:edgeLabelFont="Default-0-10" cy:edgeLineType="SOLID" cy:curved="STRAIGHT_LINES"/>
  </edge>
  <edge label="170309 (pp) 190458" source="-12" target="-16">
    <att type="string" name="canonicalName" value="170309 (pp) 190458"/>
    <att type="string" name="interaction" value="pp" cy:editable="false"/>
    <graphics width="2" fill="#006600" cy:sourceArrow="0" cy:targetArrow="3" cy:sourceArrowColor="#006600" cy:targetArrowColor="#006600" cy:edgeLabelFont="Default-0-10" cy:edgeLineType="SOLID" cy:curved="STRAIGHT_LINES"/>
  </edge>
  <edge label="170309 (pp) 192899" source="-12" target="-15">
    <att type="string" name="canonicalName" value="170309 (pp) 192899"/>
    <att type="string" name="interaction" value="pp" cy:editable="false"/>
    <graphics width="2" fill="#006600" cy:sourceArrow="0" cy:targetArrow="3" cy:sourceArrowColor="#006600" cy:targetArrowColor="#006600" cy:edgeLabelFont="Default-0-10" cy:edgeLineType="SOLID" cy:curved="STRAIGHT_LINES"/>
  </edge>
  <edge label="177573 (pp) 147364" source="-11" target="-20">
    <att type="string" name="canonicalName" value="177573 (pp) 147364"/>
    <att type="string" name="interaction" value="pp" cy:editable="false"/>
    <graphics width="2" fill="#006600" cy:sourceArrow="0" cy:targetArrow="3" cy:sourceArrowColor="#006600" cy:targetArrowColor="#006600" cy:edgeLabelFont="Default-0-10" cy:edgeLineType="SOLID" cy:curved="STRAIGHT_LINES"/>
  </edge>
  <edge label="177573 (pp) 177657" source="-11" target="-17">
    <att type="string" name="canonicalName" value="177573 (pp) 177657"/>
    <att type="string" name="interaction" value="pp" cy:editable="false"/>
    <graphics width="2" fill="#006600" cy:sourceArrow="0" cy:targetArrow="3" cy:sourceArrowColor="#006600" cy:targetArrowColor="#006600" cy:edgeLabelFont="Default-0-10" cy:edgeLineType="SOLID" cy:curved="STRAIGHT_LINES"/>
  </edge>
  <edge label="177573 (pp) 190458" source="-11" target="-16">
    <att type="string" name="canonicalName" value="177573 (pp) 190458"/>
    <att type="string" name="interaction" value="pp" cy:editable="false"/>
    <graphics width="2" fill="#006600" cy:sourceArrow="0" cy:targetArrow="3" cy:sourceArrowColor="#006600" cy:targetArrowColor="#006600" cy:edgeLabelFont="Default-0-10" cy:edgeLineType="SOLID" cy:curved="STRAIGHT_LINES"/>
  </edge>
  <edge label="177573 (pp) 192899" source="-11" target="-15">
    <att type="string" name="canonicalName" value="177573 (pp) 192899"/>
    <att type="string" name="interaction" value="pp" cy:editable="false"/>
    <graphics width="2" fill="#006600" cy:sourceArrow="0" cy:targetArrow="3" cy:sourceArrowColor="#006600" cy:targetArrowColor="#006600" cy:edgeLabelFont="Default-0-10" cy:edgeLineType="SOLID" cy:curved="STRAIGHT_LINES"/>
  </edge>
  <edge label="190311 (pp) 147364" source="-10" target="-20">
    <att type="string" name="canonicalName" value="190311 (pp) 147364"/>
    <att type="string" name="interaction" value="pp" cy:editable="false"/>
    <graphics width="2" fill="#006600" cy:sourceArrow="0" cy:targetArrow="3" cy:sourceArrowColor="#006600" cy:targetArrowColor="#006600" cy:edgeLabelFont="Default-0-10" cy:edgeLineType="SOLID" cy:curved="STRAIGHT_LINES"/>
  </edge>
  <edge label="190311 (pp) 177657" source="-10" target="-17">
    <att type="string" name="canonicalName" value="190311 (pp) 177657"/>
    <att type="string" name="interaction" value="pp" cy:editable="false"/>
    <graphics width="2" fill="#006600" cy:sourceArrow="0" cy:targetArrow="3" cy:sourceArrowColor="#006600" cy:targetArrowColor="#006600" cy:edgeLabelFont="Default-0-10" cy:edgeLineType="SOLID" cy:curved="STRAIGHT_LINES"/>
  </edge>
  <edge label="190311 (pp) 190458" source="-10" target="-16">
    <att type="string" name="canonicalName" value="190311 (pp) 190458"/>
    <att type="string" name="interaction" value="pp" cy:editable="false"/>
    <graphics width="2" fill="#006600" cy:sourceArrow="0" cy:targetArrow="3" cy:sourceArrowColor="#006600" cy:targetArrowColor="#006600" cy:edgeLabelFont="Default-0-10" cy:edgeLineType="SOLID" cy:curved="STRAIGHT_LINES"/>
  </edge>
  <edge label="190311 (pp) 192899" source="-10" target="-15">
    <att type="string" name="canonicalName" value="190311 (pp) 192899"/>
    <att type="string" name="interaction" value="pp" cy:editable="false"/>
    <graphics width="2" fill="#006600" cy:sourceArrow="0" cy:targetArrow="3" cy:sourceArrowColor="#006600" cy:targetArrowColor="#006600" cy:edgeLabelFont="Default-0-10" cy:edgeLineType="SOLID" cy:curved="STRAIGHT_LINES"/>
  </edge>
  <edge label="152660 (pp) 187405" source="-9" target="-105">
    <att type="string" name="canonicalName" value="152660 (pp) 187405"/>
    <att type="string" name="interaction" value="pp" cy:editable="false"/>
    <graphics width="2" fill="#006600" cy:sourceArrow="0" cy:targetArrow="3" cy:sourceArrowColor="#006600" cy:targetArrowColor="#006600" cy:edgeLabelFont="Default-0-10" cy:edgeLineType="SOLID" cy:curved="STRAIGHT_LINES"/>
  </edge>
  <edge label="152660 (pp) 191829" source="-9" target="-64">
    <att type="string" name="canonicalName" value="152660 (pp) 191829"/>
    <att type="string" name="interaction" value="pp" cy:editable="false"/>
    <graphics width="2" fill="#006600" cy:sourceArrow="0" cy:targetArrow="3" cy:sourceArrowColor="#006600" cy:targetArrowColor="#006600" cy:edgeLabelFont="Default-0-10" cy:edgeLineType="SOLID" cy:curved="STRAIGHT_LINES"/>
  </edge>
  <edge label="152660 (pp) 194168" source="-9" target="-114">
    <att type="string" name="canonicalName" value="152660 (pp) 194168"/>
    <att type="string" name="interaction" value="pp" cy:editable="false"/>
    <graphics width="2" fill="#006600" cy:sourceArrow="0" cy:targetArrow="3" cy:sourceArrowColor="#006600" cy:targetArrowColor="#006600" cy:edgeLabelFont="Default-0-10" cy:edgeLineType="SOLID" cy:curved="STRAIGHT_LINES"/>
  </edge>
  <edge label="152660 (pp) 6783" source="-9" target="-95">
    <att type="string" name="canonicalName" value="152660 (pp) 6783"/>
    <att type="string" name="interaction" value="pp" cy:editable="false"/>
    <graphics width="2" fill="#006600" cy:sourceArrow="0" cy:targetArrow="3" cy:sourceArrowColor="#006600" cy:targetArrowColor="#006600" cy:edgeLabelFont="Default-0-10" cy:edgeLineType="SOLID" cy:curved="STRAIGHT_LINES"/>
  </edge>
  <edge label="188544 (pp) 152660" source="-8" target="-9">
    <att type="string" name="canonicalName" value="188544 (pp) 152660"/>
    <att type="string" name="interaction" value="pp" cy:editable="false"/>
    <graphics width="2" fill="#006600" cy:sourceArrow="0" cy:targetArrow="3" cy:sourceArrowColor="#006600" cy:targetArrowColor="#006600" cy:edgeLabelFont="Default-0-10" cy:edgeLineType="SOLID" cy:curved="STRAIGHT_LINES"/>
  </edge>
  <edge label="188544 (pp) 160281" source="-8" target="-119">
    <att type="string" name="canonicalName" value="188544 (pp) 160281"/>
    <att type="string" name="interaction" value="pp" cy:editable="false"/>
    <graphics width="2" fill="#006600" cy:sourceArrow="0" cy:targetArrow="3" cy:sourceArrowColor="#006600" cy:targetArrowColor="#006600" cy:edgeLabelFont="Default-0-10" cy:edgeLineType="SOLID" cy:curved="STRAIGHT_LINES"/>
  </edge>
  <edge label="188544 (pp) 192634" source="-8" target="-4">
    <att type="string" name="canonicalName" value="188544 (pp) 192634"/>
    <att type="string" name="interaction" value="pp" cy:editable="false"/>
    <graphics width="2" fill="#006600" cy:sourceArrow="0" cy:targetArrow="3" cy:sourceArrowColor="#006600" cy:targetArrowColor="#006600" cy:edgeLabelFont="Default-0-10" cy:edgeLineType="SOLID" cy:curved="STRAIGHT_LINES"/>
  </edge>
  <edge label="188544 (pp) 93505" source="-8" target="-76">
    <att type="string" name="canonicalName" value="188544 (pp) 93505"/>
    <att type="string" name="interaction" value="pp" cy:editable="false"/>
    <graphics width="2" fill="#006600" cy:sourceArrow="0" cy:targetArrow="3" cy:sourceArrowColor="#006600" cy:targetArrowColor="#006600" cy:edgeLabelFont="Default-0-10" cy:edgeLineType="SOLID" cy:curved="STRAIGHT_LINES"/>
  </edge>
  <edge label="188627 (pp) 152660" source="-7" target="-9">
    <att type="string" name="canonicalName" value="188627 (pp) 152660"/>
    <att type="string" name="interaction" value="pp" cy:editable="false"/>
    <graphics width="2" fill="#006600" cy:sourceArrow="0" cy:targetArrow="3" cy:sourceArrowColor="#006600" cy:targetArrowColor="#006600" cy:edgeLabelFont="Default-0-10" cy:edgeLineType="SOLID" cy:curved="STRAIGHT_LINES"/>
  </edge>
  <edge label="188627 (pp) 160281" source="-7" target="-119">
    <att type="string" name="canonicalName" value="188627 (pp) 160281"/>
    <att type="string" name="interaction" value="pp" cy:editable="false"/>
    <graphics width="2" fill="#006600" cy:sourceArrow="0" cy:targetArrow="3" cy:sourceArrowColor="#006600" cy:targetArrowColor="#006600" cy:edgeLabelFont="Default-0-10" cy:edgeLineType="SOLID" cy:curved="STRAIGHT_LINES"/>
  </edge>
  <edge label="188627 (pp) 192634" source="-7" target="-4">
    <att type="string" name="canonicalName" value="188627 (pp) 192634"/>
    <att type="string" name="interaction" value="pp" cy:editable="false"/>
    <graphics width="2" fill="#006600" cy:sourceArrow="0" cy:targetArrow="3" cy:sourceArrowColor="#006600" cy:targetArrowColor="#006600" cy:edgeLabelFont="Default-0-10" cy:edgeLineType="SOLID" cy:curved="STRAIGHT_LINES"/>
  </edge>
  <edge label="188627 (pp) 93505" source="-7" target="-76">
    <att type="string" name="canonicalName" value="188627 (pp) 93505"/>
    <att type="string" name="interaction" value="pp" cy:editable="false"/>
    <graphics width="2" fill="#006600" cy:sourceArrow="0" cy:targetArrow="3" cy:sourceArrowColor="#006600" cy:targetArrowColor="#006600" cy:edgeLabelFont="Default-0-10" cy:edgeLineType="SOLID" cy:curved="STRAIGHT_LINES"/>
  </edge>
  <edge label="94169 (pp) 152660" source="-6" target="-9">
    <att type="string" name="canonicalName" value="94169 (pp) 152660"/>
    <att type="string" name="interaction" value="pp" cy:editable="false"/>
    <graphics width="2" fill="#006600" cy:sourceArrow="0" cy:targetArrow="3" cy:sourceArrowColor="#006600" cy:targetArrowColor="#006600" cy:edgeLabelFont="Default-0-10" cy:edgeLineType="SOLID" cy:curved="STRAIGHT_LINES"/>
  </edge>
  <edge label="94169 (pp) 160281" source="-6" target="-119">
    <att type="string" name="canonicalName" value="94169 (pp) 160281"/>
    <att type="string" name="interaction" value="pp" cy:editable="false"/>
    <graphics width="2" fill="#006600" cy:sourceArrow="0" cy:targetArrow="3" cy:sourceArrowColor="#006600" cy:targetArrowColor="#006600" cy:edgeLabelFont="Default-0-10" cy:edgeLineType="SOLID" cy:curved="STRAIGHT_LINES"/>
  </edge>
  <edge label="94169 (pp) 192634" source="-6" target="-4">
    <att type="string" name="canonicalName" value="94169 (pp) 192634"/>
    <att type="string" name="interaction" value="pp" cy:editable="false"/>
    <graphics width="2" fill="#006600" cy:sourceArrow="0" cy:targetArrow="3" cy:sourceArrowColor="#006600" cy:targetArrowColor="#006600" cy:edgeLabelFont="Default-0-10" cy:edgeLineType="SOLID" cy:curved="STRAIGHT_LINES"/>
  </edge>
  <edge label="94169 (pp) 93505" source="-6" target="-76">
    <att type="string" name="canonicalName" value="94169 (pp) 93505"/>
    <att type="string" name="interaction" value="pp" cy:editable="false"/>
    <graphics width="2" fill="#006600" cy:sourceArrow="0" cy:targetArrow="3" cy:sourceArrowColor="#006600" cy:targetArrowColor="#006600" cy:edgeLabelFont="Default-0-10" cy:edgeLineType="SOLID" cy:curved="STRAIGHT_LINES"/>
  </edge>
  <edge label="192634 (pp) 187405" source="-4" target="-105">
    <att type="string" name="canonicalName" value="192634 (pp) 187405"/>
    <att type="string" name="interaction" value="pp" cy:editable="false"/>
    <graphics width="2" fill="#006600" cy:sourceArrow="0" cy:targetArrow="3" cy:sourceArrowColor="#006600" cy:targetArrowColor="#006600" cy:edgeLabelFont="Default-0-10" cy:edgeLineType="SOLID" cy:curved="STRAIGHT_LINES"/>
  </edge>
  <edge label="192634 (pp) 191829" source="-4" target="-64">
    <att type="string" name="canonicalName" value="192634 (pp) 191829"/>
    <att type="string" name="interaction" value="pp" cy:editable="false"/>
    <graphics width="2" fill="#006600" cy:sourceArrow="0" cy:targetArrow="3" cy:sourceArrowColor="#006600" cy:targetArrowColor="#006600" cy:edgeLabelFont="Default-0-10" cy:edgeLineType="SOLID" cy:curved="STRAIGHT_LINES"/>
  </edge>
  <edge label="192634 (pp) 194168" source="-4" target="-114">
    <att type="string" name="canonicalName" value="192634 (pp) 194168"/>
    <att type="string" name="interaction" value="pp" cy:editable="false"/>
    <graphics width="2" fill="#006600" cy:sourceArrow="0" cy:targetArrow="3" cy:sourceArrowColor="#006600" cy:targetArrowColor="#006600" cy:edgeLabelFont="Default-0-10" cy:edgeLineType="SOLID" cy:curved="STRAIGHT_LINES"/>
  </edge>
  <edge label="192634 (pp) 6783" source="-4" target="-95">
    <att type="string" name="canonicalName" value="192634 (pp) 6783"/>
    <att type="string" name="interaction" value="pp" cy:editable="false"/>
    <graphics width="2" fill="#006600" cy:sourceArrow="0" cy:targetArrow="3" cy:sourceArrowColor="#006600" cy:targetArrowColor="#006600" cy:edgeLabelFont="Default-0-10" cy:edgeLineType="SOLID" cy:curved="STRAIGHT_LINES"/>
  </edge>
  <edge label="122706 (pp) 53522" source="-1" target="-2">
    <att type="string" name="canonicalName" value="122706 (pp) 53522"/>
    <att type="string" name="interaction" value="pp" cy:editable="false"/>
    <graphics width="2" fill="#006600" cy:sourceArrow="0" cy:targetArrow="3" cy:sourceArrowColor="#006600" cy:targetArrowColor="#006600" cy:edgeLabelFont="Default-0-10" cy:edgeLineType="SOLID" cy:curved="STRAIGHT_LINES"/>
  </edge>
</graph>
