# Supplementary material for: Genome-Wide Identification of Regulatory Elements and Reconstruction of Gene Regulatory Networks of the Green Alga Chlamydomonas reinhardtii under Carbon Deprivation
Source: PLoS One. 2013 Nov 1;8(11):e79909. doi: 10.1371/journal.pone.0079909 (PMC3816576; doi:10.1371/journal.pone.0079909)
Supplement: File S3 — Edgelist. This file presents the genome-scale model of gene regulation in a text format containing the paired genes (regulator and regulated). (TXT) [file pone.0079909.s014.txt]

101275	->	104871
142476	->	104871
142718	->	104871
160281	->	104871
168936	->	104871
179289	->	104871
187531	->	104871
189879	->	104871
194168	->	104871
195838	->	104871
195918	->	104871
93901	->	104871
95196	->	104871
149734	->	106059
180087	->	106059
75247	->	106059
187405	->	106739
115254	->	107654
119283	->	107654
135484	->	107654
135809	->	107654
142283	->	107654
142476	->	107654
142718	->	107654
149109	->	107654
168936	->	107654
174174	->	107654
179289	->	107654
187531	->	107654
194168	->	107654
6783	->	107654
120035	->	108444
126346	->	108444
174408	->	108444
22211	->	108444
6823	->	108444
180087	->	111277
106059	->	113031
111277	->	113031
112628	->	113031
117914	->	113031
118487	->	113031
145450	->	113031
147286	->	113031
171659	->	113031
180470	->	113031
190315	->	113031
195787	->	113031
24524	->	113031
93505	->	113031
149734	->	117914
180087	->	117914
75247	->	117914
108149	->	118487
117345	->	118487
146239	->	118487
149734	->	118487
153832	->	118487
168290	->	118487
171307	->	118487
180087	->	118487
181226	->	118487
186976	->	118487
187405	->	118487
189373	->	118487
189471	->	118487
190589	->	118487
191829	->	118487
193681	->	118487
194555	->	118487
195840	->	118487
195860	->	118487
34069	->	118487
75247	->	118487
105687	->	119283
111791	->	119283
121606	->	119283
149159	->	119283
177618	->	119283
184386	->	119283
193280	->	119283
193672	->	119283
106739	->	120035
120259	->	120035
123164	->	120035
148821	->	120035
151215	->	120035
169967	->	120035
170879	->	120035
180819	->	120035
184359	->	120035
195154	->	120035
195891	->	120035
187405	->	120259
104871	->	121606
106655	->	121606
107982	->	121606
113031	->	121606
116834	->	121606
126810	->	121606
127044	->	121606
13217	->	121606
142793	->	121606
168369	->	121606
171833	->	121606
177618	->	121606
183777	->	121606
184386	->	121606
188711	->	121606
193280	->	121606
193672	->	121606
195786	->	121606
196759	->	121606
115254	->	122939
119283	->	122939
135484	->	122939
135809	->	122939
142283	->	122939
142476	->	122939
142718	->	122939
149109	->	122939
168936	->	122939
174174	->	122939
179289	->	122939
187531	->	122939
194168	->	122939
6783	->	122939
108149	->	126346
171307	->	126346
177618	->	126346
184386	->	126346
187405	->	126346
189373	->	126346
190589	->	126346
191829	->	126346
193280	->	126346
193672	->	126346
195860	->	126346
22211	->	126346
34069	->	126346
117655	->	129649
190315	->	129649
193299	->	129649
195917	->	129649
115254	->	142507
119283	->	142507
135484	->	142507
135809	->	142507
142283	->	142507
142476	->	142507
142718	->	142507
149109	->	142507
168936	->	142507
174174	->	142507
179289	->	142507
187531	->	142507
194168	->	142507
6783	->	142507
107654	->	146239
117345	->	146239
120035	->	146239
122939	->	146239
126346	->	146239
142507	->	146239
145251	->	146239
147364	->	146239
149734	->	146239
153832	->	146239
153922	->	146239
166515	->	146239
177657	->	146239
180087	->	146239
181226	->	146239
186976	->	146239
190458	->	146239
192899	->	146239
195840	->	146239
19751	->	146239
6823	->	146239
75247	->	146239
112628	->	147364
145450	->	147364
153371	->	147364
170309	->	147364
177573	->	147364
190311	->	147364
126346	->	148821
174408	->	148821
22211	->	148821
6823	->	148821
104871	->	152660
106655	->	152660
107982	->	152660
113031	->	152660
116834	->	152660
123164	->	152660
127044	->	152660
13217	->	152660
148821	->	152660
149734	->	152660
151215	->	152660
169967	->	152660
170879	->	152660
180087	->	152660
180819	->	152660
184359	->	152660
188544	->	152660
188627	->	152660
188711	->	152660
195154	->	152660
195786	->	152660
195891	->	152660
75247	->	152660
94169	->	152660
108149	->	153832
112628	->	153832
145450	->	153832
171307	->	153832
180470	->	153832
187405	->	153832
189373	->	153832
190315	->	153832
190589	->	153832
191829	->	153832
195860	->	153832
34069	->	153832
117655	->	159133
190315	->	159133
193299	->	159133
195917	->	159133
123164	->	160281
142476	->	160281
142718	->	160281
148821	->	160281
151215	->	160281
168936	->	160281
169967	->	160281
170879	->	160281
179289	->	160281
180819	->	160281
184359	->	160281
187531	->	160281
188544	->	160281
188627	->	160281
194168	->	160281
195154	->	160281
195891	->	160281
6783	->	160281
93901	->	160281
94169	->	160281
108149	->	168290
112628	->	168290
145450	->	168290
146239	->	168290
171307	->	168290
180470	->	168290
187405	->	168290
189373	->	168290
189471	->	168290
190315	->	168290
190589	->	168290
191829	->	168290
195860	->	168290
34069	->	168290
105687	->	170309
111791	->	170309
121606	->	170309
149159	->	170309
177618	->	170309
184386	->	170309
193280	->	170309
193672	->	170309
106739	->	177573
112628	->	177573
120259	->	177573
145450	->	177573
180470	->	177573
112628	->	177657
145450	->	177657
153371	->	177657
170309	->	177657
177573	->	177657
190311	->	177657
107654	->	180470
115254	->	180470
119283	->	180470
122939	->	180470
142283	->	180470
142507	->	180470
145251	->	180470
147364	->	180470
149109	->	180470
149734	->	180470
153922	->	180470
166515	->	180470
174174	->	180470
177657	->	180470
180087	->	180470
190458	->	180470
192899	->	180470
19751	->	180470
75247	->	180470
104871	->	187405
106059	->	187405
106655	->	187405
107982	->	187405
111277	->	187405
113031	->	187405
116834	->	187405
117914	->	187405
127044	->	187405
13217	->	187405
147286	->	187405
152660	->	187405
171659	->	187405
188711	->	187405
192634	->	187405
195786	->	187405
195787	->	187405
24524	->	187405
93505	->	187405
117655	->	188131
190315	->	188131
193299	->	188131
195917	->	188131
117655	->	188627
190315	->	188627
193299	->	188627
195917	->	188627
107654	->	189471
117345	->	189471
120035	->	189471
122939	->	189471
126346	->	189471
142507	->	189471
145251	->	189471
147364	->	189471
149734	->	189471
153832	->	189471
153922	->	189471
166515	->	189471
177657	->	189471
180087	->	189471
181226	->	189471
186976	->	189471
190458	->	189471
192899	->	189471
193681	->	189471
195840	->	189471
19751	->	189471
6823	->	189471
75247	->	189471
112628	->	190458
145450	->	190458
153371	->	190458
170309	->	190458
177573	->	190458
190311	->	190458
104871	->	191829
106059	->	191829
106655	->	191829
107982	->	191829
111277	->	191829
113031	->	191829
116834	->	191829
117914	->	191829
127044	->	191829
13217	->	191829
147286	->	191829
152660	->	191829
171659	->	191829
188711	->	191829
192634	->	191829
195786	->	191829
195787	->	191829
24524	->	191829
93505	->	191829
104871	->	192634
106655	->	192634
107982	->	192634
113031	->	192634
116834	->	192634
123164	->	192634
127044	->	192634
13217	->	192634
148821	->	192634
151215	->	192634
169967	->	192634
170879	->	192634
180819	->	192634
184359	->	192634
188544	->	192634
188627	->	192634
188711	->	192634
195154	->	192634
195786	->	192634
195891	->	192634
94169	->	192634
112628	->	192899
145450	->	192899
153371	->	192899
170309	->	192899
177573	->	192899
190311	->	192899
108149	->	193681
112628	->	193681
145450	->	193681
146239	->	193681
171307	->	193681
180470	->	193681
187405	->	193681
189373	->	193681
190315	->	193681
190589	->	193681
191829	->	193681
195860	->	193681
34069	->	193681
106059	->	194168
106655	->	194168
107982	->	194168
111277	->	194168
113031	->	194168
116834	->	194168
117914	->	194168
118487	->	194168
127044	->	194168
13217	->	194168
147286	->	194168
152660	->	194168
171659	->	194168
188711	->	194168
192634	->	194168
195786	->	194168
195787	->	194168
24524	->	194168
93505	->	194168
108149	->	194555
112628	->	194555
145450	->	194555
146239	->	194555
171307	->	194555
180470	->	194555
187405	->	194555
189373	->	194555
189471	->	194555
190315	->	194555
190589	->	194555
191829	->	194555
195860	->	194555
34069	->	194555
149734	->	24524
180087	->	24524
75247	->	24524
101275	->	53522
108444	->	53522
122706	->	53522
126810	->	53522
142793	->	53522
160281	->	53522
168369	->	53522
171833	->	53522
183777	->	53522
189879	->	53522
195838	->	53522
195918	->	53522
196759	->	53522
95196	->	5352
104871	->	6783
106059	->	6783
106655	->	6783
107982	->	6783
111277	->	6783
113031	->	6783
116834	->	6783
117914	->	6783
118487	->	6783
127044	->	6783
13217	->	6783
147286	->	6783
152660	->	6783
171659	->	6783
188711	->	6783
192634	->	6783
195786	->	6783
195787	->	6783
24524	->	6783
93505	->	6783
115254	->	75247
119283	->	75247
135484	->	75247
135809	->	75247
142283	->	75247
142476	->	75247
142718	->	75247
149109	->	75247
168936	->	75247
174174	->	75247
179289	->	75247
187531	->	75247
194168	->	75247
6783	->	75247
104871	->	93505
106655	->	93505
107982	->	93505
116834	->	93505
123164	->	93505
127044	->	93505
13217	->	93505
148821	->	93505
151215	->	93505
169967	->	93505
170879	->	93505
180819	->	93505
184359	->	93505
188544	->	93505
188627	->	93505
188711	->	93505
195154	->	93505
195786	->	93505
195891	->	93505
94169	->	93505
101275	->	93901
107654	->	93901
120035	->	93901
122939	->	93901
126346	->	93901
142507	->	93901
145251	->	93901
147364	->	93901
149734	->	93901
153922	->	93901
166515	->	93901
174408	->	93901
177657	->	93901
180087	->	93901
189879	->	93901
190458	->	93901
192899	->	93901
195838	->	93901
195918	->	93901
19751	->	93901
6823	->	93901
75247	->	93901
95196	->	93901
